# Supplementary material for: Changes in Trap Temperature as a Method to Determine Timing of Capture of Small Mammals
Source: PLoS One. 2016 Oct 28;11(10):e0165710. doi: 10.1371/journal.pone.0165710 (PMC5085069; doi:10.1371/journal.pone.0165710)
Supplement: S2 File — (CSV) [file pone.0165710.s002.csv]

unique_id	mouse_id	date	time	in_temp	out_temp	temp_diff	trap_state	rodent_into_time	weight	sex	rodent_exit_time
SNL2	SRI10	7/30/2015	7:50:00	18.5	18	0.5	occupied	7:49	15	F	8:06:00
SNL2	SRI10	7/30/2015	7:51:00	18.5	18	0.5	occupied	7:49	15	F	8:06:00
SNL2	SRI10	7/30/2015	7:52:00	19	18	1	occupied	7:49	15	F	8:06:00
SNL2	SRI10	7/30/2015	7:53:00	19	18	1	occupied	7:49	15	F	8:06:00
SNL2	SRI10	7/30/2015	7:54:00	19	18	1	occupied	7:49	15	F	8:06:00
SNL2	SRI10	7/30/2015	7:55:00	19.5	18	1.5	occupied	7:49	15	F	8:06:00
SNL2	SRI10	7/30/2015	7:56:00	19.5	18	1.5	occupied	7:49	15	F	8:06:00
SNL2	SRI10	7/30/2015	7:57:00	19.5	18.5	1	occupied	7:49	15	F	8:06:00
SNL2	SRI10	7/30/2015	7:58:00	19.5	18.5	1	occupied	7:49	15	F	8:06:00
SNL2	SRI10	7/30/2015	7:59:00	19.5	18.5	1	occupied	7:49	15	F	8:06:00
SNL2	SRI10	7/30/2015	8:00:00	19.5	18.5	1	occupied	7:49	15	F	8:06:00
SNL2	SRI10	7/30/2015	8:01:00	19.5	18.5	1	occupied	7:49	15	F	8:06:00
SNL2	SRI10	7/30/2015	8:02:00	20	18.5	1.5	occupied	7:49	15	F	8:06:00
SNL2	SRI10	7/30/2015	8:03:00	20	18.5	1.5	occupied	7:49	15	F	8:06:00
SNL2	SRI10	7/30/2015	8:04:00	20	18.5	1.5	occupied	7:49	15	F	8:06:00
SNL2	SRI10	7/30/2015	8:05:00	20	19	1	occupied	7:49	15	F	8:06:00
SNL2	SRI10	7/30/2015	8:06:00	20	19	1	released	7:49	15	F	8:06:00
SNL2	SRI10	7/30/2015	8:07:00	20	19	1	released	7:49	15	F	8:06:00
SNL2	SRI10	7/30/2015	8:08:00	20	19.5	0.5	released	7:49	15	F	8:06:00
SNL2	SRI10	7/30/2015	8:09:00	20	19.5	0.5	released	7:49	15	F	8:06:00
SNL2	SRI10	7/30/2015	8:10:00	20	19.5	0.5	released	7:49	15	F	8:06:00
SNL2	SRI10	7/30/2015	8:11:00	20	19.5	0.5	released	7:49	15	F	8:06:00
SNL2	SRI10	7/30/2015	8:12:00	20	19.5	0.5	released	7:49	15	F	8:06:00
SNL2	SRI10	7/30/2015	8:13:00	20	19.5	0.5	released	7:49	15	F	8:06:00
SNL2	SRI10	7/30/2015	8:14:00	20	19.5	0.5	released	7:49	15	F	8:06:00
SNL2	SRI10	7/30/2015	8:15:00	20	19.5	0.5	released	7:49	15	F	8:06:00
SNL9	SRI73	8/2/2015	6:45:00	16.5	16.5	0	occupied	6:44	18.5	M	7:01:00
SNL9	SRI73	8/2/2015	6:46:00	17	16.5	0.5	occupied	6:44	18.5	M	7:01:00
SNL9	SRI73	8/2/2015	6:47:00	17.5	16.5	1	occupied	6:44	18.5	M	7:01:00
SNL9	SRI73	8/2/2015	6:48:00	17.5	17	0.5	occupied	6:44	18.5	M	7:01:00
SNL9	SRI73	8/2/2015	6:49:00	17.5	17	0.5	occupied	6:44	18.5	M	7:01:00
SNL9	SRI73	8/2/2015	6:50:00	17.5	17	0.5	occupied	6:44	18.5	M	7:01:00
SNL9	SRI73	8/2/2015	6:51:00	17.5	17	0.5	occupied	6:44	18.5	M	7:01:00
SNL9	SRI73	8/2/2015	6:52:00	18	17	1	occupied	6:44	18.5	M	7:01:00
SNL9	SRI73	8/2/2015	6:53:00	18	17	1	occupied	6:44	18.5	M	7:01:00
SNL9	SRI73	8/2/2015	6:54:00	17.5	17	0.5	occupied	6:44	18.5	M	7:01:00
SNL9	SRI73	8/2/2015	6:55:00	18	17	1	occupied	6:44	18.5	M	7:01:00
SNL9	SRI73	8/2/2015	6:56:00	18	17	1	occupied	6:44	18.5	M	7:01:00
SNL9	SRI73	8/2/2015	6:57:00	18	17	1	occupied	6:44	18.5	M	7:01:00
SNL9	SRI73	8/2/2015	6:58:00	18	17	1	occupied	6:44	18.5	M	7:01:00
SNL9	SRI73	8/2/2015	6:59:00	18	17	1	occupied	6:44	18.5	M	7:01:00
SNL9	SRI73	8/2/2015	7:00:00	18	17	1	occupied	6:44	18.5	M	7:01:00
SNL9	SRI73	8/2/2015	7:01:00	18	17	1	released	6:44	18.5	M	7:01:00
SNL9	SRI73	8/2/2015	7:02:00	18	17	1	released	6:44	18.5	M	7:01:00
SNL9	SRI73	8/2/2015	7:03:00	18	17	1	released	6:44	18.5	M	7:01:00
SNL9	SRI73	8/2/2015	7:04:00	17.5	17	0.5	released	6:44	18.5	M	7:01:00
SNL9	SRI73	8/2/2015	7:05:00	17.5	17	0.5	released	6:44	18.5	M	7:01:00
SNL9	SRI73	8/2/2015	7:06:00	17	17	0	released	6:44	18.5	M	7:01:00
SNL9	SRI73	8/2/2015	7:07:00	17	17	0	released	6:44	18.5	M	7:01:00
SNL9	SRI73	8/2/2015	7:08:00	17	17	0	released	6:44	18.5	M	7:01:00
SNL9	SRI73	8/2/2015	7:09:00	17	17	0	released	6:44	18.5	M	7:01:00
SNL9	SRI73	8/2/2015	7:10:00	16.5	17	-0.5	released	6:44	18.5	M	7:01:00
SNL9	SRI73	8/2/2015	7:11:00	16.5	16.5	0	released	6:44	18.5	M	7:01:00
SNL9	SRI73	8/2/2015	7:12:00	16.5	17	-0.5	released	6:44	18.5	M	7:01:00
SNL11	SRI96	8/3/2015	6:20:00	15	15	0	occupied	6:20	19.5	M	6:35:00
SNL11	SRI96	8/3/2015	6:21:00	15.5	15	0.5	occupied	6:20	19.5	M	6:35:00
SNL11	SRI96	8/3/2015	6:22:00	15.5	15	0.5	occupied	6:20	19.5	M	6:35:00
SNL11	SRI96	8/3/2015	6:23:00	16.5	15	1.5	occupied	6:20	19.5	M	6:35:00
SNL11	SRI96	8/3/2015	6:24:00	16.5	15	1.5	occupied	6:20	19.5	M	6:35:00
SNL11	SRI96	8/3/2015	6:25:00	16.5	15	1.5	occupied	6:20	19.5	M	6:35:00
SNL11	SRI96	8/3/2015	6:26:00	16.5	15	1.5	occupied	6:20	19.5	M	6:35:00
SNL11	SRI96	8/3/2015	6:27:00	17	15	2	occupied	6:20	19.5	M	6:35:00
SNL11	SRI96	8/3/2015	6:28:00	17	15	2	occupied	6:20	19.5	M	6:35:00
SNL11	SRI96	8/3/2015	6:29:00	17	15.5	1.5	occupied	6:20	19.5	M	6:35:00
SNL11	SRI96	8/3/2015	6:30:00	17	15.5	1.5	occupied	6:20	19.5	M	6:35:00
SNL11	SRI96	8/3/2015	6:31:00	17	15.5	1.5	occupied	6:20	19.5	M	6:35:00
SNL11	SRI96	8/3/2015	6:32:00	17	15.5	1.5	occupied	6:20	19.5	M	6:35:00
SNL11	SRI96	8/3/2015	6:33:00	17	15.5	1.5	occupied	6:20	19.5	M	6:35:00
SNL11	SRI96	8/3/2015	6:34:00	17	15.5	1.5	occupied	6:20	19.5	M	6:35:00
SNL11	SRI96	8/3/2015	6:35:00	17	15	2	released	6:20	19.5	M	6:35:00
SNL11	SRI96	8/3/2015	6:36:00	16.5	15	1.5	released	6:20	19.5	M	6:35:00
SNL11	SRI96	8/3/2015	6:37:00	16	15	1	released	6:20	19.5	M	6:35:00
SNL11	SRI96	8/3/2015	6:38:00	16	15	1	released	6:20	19.5	M	6:35:00
SNL11	SRI96	8/3/2015	6:39:00	15.5	15	0.5	released	6:20	19.5	M	6:35:00
SNL11	SRI96	8/3/2015	6:40:00	15.5	15	0.5	released	6:20	19.5	M	6:35:00
SNL11	SRI96	8/3/2015	6:41:00	15.5	15	0.5	released	6:20	19.5	M	6:35:00
SNL11	SRI96	8/3/2015	6:42:00	15.5	15	0.5	released	6:20	19.5	M	6:35:00
SNL11	SRI96	8/3/2015	6:43:00	15.5	15	0.5	released	6:20	19.5	M	6:35:00
SNL11	SRI96	8/3/2015	6:44:00	15.5	15.5	0	released	6:20	19.5	M	6:35:00
SNL11	SRI96	8/3/2015	6:45:00	15.5	15.5	0	released	6:20	19.5	M	6:35:00
SNL14	SCI115	8/5/2015	7:07:00	19	19.5	-0.5	occupied	7:07	15	F	7:22:00
SNL14	SCI115	8/5/2015	7:08:00	19.5	19.5	0	occupied	7:07	15	F	7:22:00
SNL14	SCI115	8/5/2015	7:09:00	20	19.5	0.5	occupied	7:07	15	F	7:22:00
SNL14	SCI115	8/5/2015	7:10:00	20	19.5	0.5	occupied	7:07	15	F	7:22:00
SNL14	SCI115	8/5/2015	7:11:00	20	19.5	0.5	occupied	7:07	15	F	7:22:00
SNL14	SCI115	8/5/2015	7:12:00	20.5	19.5	1	occupied	7:07	15	F	7:22:00
SNL14	SCI115	8/5/2015	7:13:00	20.5	19.5	1	occupied	7:07	15	F	7:22:00
SNL14	SCI115	8/5/2015	7:14:00	20.5	19	1.5	occupied	7:07	15	F	7:22:00
SNL14	SCI115	8/5/2015	7:15:00	20.5	19	1.5	occupied	7:07	15	F	7:22:00
SNL14	SCI115	8/5/2015	7:16:00	20.5	19	1.5	occupied	7:07	15	F	7:22:00
SNL14	SCI115	8/5/2015	7:17:00	20.5	19	1.5	occupied	7:07	15	F	7:22:00
SNL14	SCI115	8/5/2015	7:18:00	20.5	19	1.5	occupied	7:07	15	F	7:22:00
SNL14	SCI115	8/5/2015	7:19:00	20.5	19	1.5	occupied	7:07	15	F	7:22:00
SNL14	SCI115	8/5/2015	7:20:00	20.5	19.5	1	occupied	7:07	15	F	7:22:00
SNL14	SCI115	8/5/2015	7:21:00	21	20	1	occupied	7:07	15	F	7:22:00
SNL14	SCI115	8/5/2015	7:22:00	21	20	1	released	7:07	15	F	7:22:00
SNL14	SCI115	8/5/2015	7:23:00	21	20	1	released	7:07	15	F	7:22:00
SNL14	SCI115	8/5/2015	7:24:00	20.5	20	0.5	released	7:07	15	F	7:22:00
SNL14	SCI115	8/5/2015	7:25:00	20.5	20	0.5	released	7:07	15	F	7:22:00
SNL14	SCI115	8/5/2015	7:26:00	20.5	20	0.5	released	7:07	15	F	7:22:00
SNL14	SCI115	8/5/2015	7:27:00	20.5	20	0.5	released	7:07	15	F	7:22:00
SNL14	SCI115	8/5/2015	7:28:00	20.5	20	0.5	released	7:07	15	F	7:22:00
SNL14	SCI115	8/5/2015	7:29:00	20.5	20	0.5	released	7:07	15	F	7:22:00
SNL14	SCI115	8/5/2015	7:30:00	20.5	20	0.5	released	7:07	15	F	7:22:00
SNL14	SCI115	8/5/2015	7:31:00	20.5	20.5	0	released	7:07	15	F	7:22:00
SNL14	SCI115	8/5/2015	7:32:00	20.5	20.5	0	released	7:07	15	F	7:22:00
SNL14	SCI115	8/5/2015	7:33:00	20.5	20.5	0	released	7:07	15	F	7:22:00
SNL14	SCI115	8/5/2015	7:34:00	20.5	20.5	0	released	7:07	15	F	7:22:00
SNL14	SCI115	8/5/2015	7:35:00	20.5	20.5	0	released	7:07	15	F	7:22:00
SNL14	SCI115	8/5/2015	7:36:00	21	20.5	0.5	released	7:07	15	F	7:22:00
SNL14	SCI115	8/5/2015	7:37:00	21	21	0	released	7:07	15	F	7:22:00
SNL14	SCI115	8/5/2015	7:38:00	21	21	0	released	7:07	15	F	7:22:00
SNL19	SCI162	8/8/2015	6:30:00	14	14	0	occupied	6:30	18.5	M	6:45:00
SNL19	SCI162	8/8/2015	6:31:00	14	14	0	occupied	6:30	18.5	M	6:45:00
SNL19	SCI162	8/8/2015	6:32:00	14	14	0	occupied	6:30	18.5	M	6:45:00
SNL19	SCI162	8/8/2015	6:33:00	14.5	14	0.5	occupied	6:30	18.5	M	6:45:00
SNL19	SCI162	8/8/2015	6:34:00	14.5	14	0.5	occupied	6:30	18.5	M	6:45:00
SNL19	SCI162	8/8/2015	6:35:00	14.5	14	0.5	occupied	6:30	18.5	M	6:45:00
SNL19	SCI162	8/8/2015	6:36:00	14.5	14	0.5	occupied	6:30	18.5	M	6:45:00
SNL19	SCI162	8/8/2015	6:37:00	14.5	14	0.5	occupied	6:30	18.5	M	6:45:00
SNL19	SCI162	8/8/2015	6:38:00	14.5	14	0.5	occupied	6:30	18.5	M	6:45:00
SNL19	SCI162	8/8/2015	6:39:00	14.5	14	0.5	occupied	6:30	18.5	M	6:45:00
SNL19	SCI162	8/8/2015	6:40:00	14.5	14	0.5	occupied	6:30	18.5	M	6:45:00
SNL19	SCI162	8/8/2015	6:41:00	15	14	1	occupied	6:30	18.5	M	6:45:00
SNL19	SCI162	8/8/2015	6:42:00	15	14.5	0.5	occupied	6:30	18.5	M	6:45:00
SNL19	SCI162	8/8/2015	6:43:00	15	14.5	0.5	occupied	6:30	18.5	M	6:45:00
SNL19	SCI162	8/8/2015	6:44:00	15	14.5	0.5	occupied	6:30	18.5	M	6:45:00
SNL19	SCI162	8/8/2015	6:45:00	15	14.5	0.5	released	6:30	18.5	M	6:45:00
SNL19	SCI162	8/8/2015	6:46:00	15	15	0	released	6:30	18.5	M	6:45:00
SNL19	SCI162	8/8/2015	6:47:00	15.5	15	0.5	released	6:30	18.5	M	6:45:00
SNL19	SCI162	8/8/2015	6:48:00	15.5	15	0.5	released	6:30	18.5	M	6:45:00
SNL19	SCI162	8/8/2015	6:49:00	15	15	0	released	6:30	18.5	M	6:45:00
SNL19	SCI162	8/8/2015	6:50:00	15	15	0	released	6:30	18.5	M	6:45:00
SNL19	SCI162	8/8/2015	6:51:00	15	15	0	released	6:30	18.5	M	6:45:00
SNL19	SCI162	8/8/2015	6:52:00	15	15.5	-0.5	released	6:30	18.5	M	6:45:00
SNL19	SCI162	8/8/2015	6:53:00	15.5	15.5	0	released	6:30	18.5	M	6:45:00
SNL19	SCI162	8/8/2015	6:54:00	15.5	15.5	0	released	6:30	18.5	M	6:45:00
SNL19	SCI162	8/8/2015	6:55:00	15.5	15.5	0	released	6:30	18.5	M	6:45:00
SNL19	SCI162	8/8/2015	6:56:00	15.5	15.5	0	released	6:30	18.5	M	6:45:00
SNL19	SCI162	8/8/2015	6:57:00	15.5	15.5	0	released	6:30	18.5	M	6:45:00
SNL19	SCI162	8/8/2015	6:58:00	15.5	15.5	0	released	6:30	18.5	M	6:45:00
SNL19	SCI162	8/8/2015	6:59:00	15.5	16	-0.5	released	6:30	18.5	M	6:45:00
SNL19	SCI162	8/8/2015	7:00:00	15.5	16	-0.5	released	6:30	18.5	M	6:45:00
SNL19	SCI162	8/8/2015	7:01:00	15.5	16	-0.5	released	6:30	18.5	M	6:45:00
SNL29	ANA440	8/18/2015	6:33:00	21.5	20	1.5	occupied	6:23	18	F	6:49:00
SNL29	ANA440	8/18/2015	6:34:00	21.5	20	1.5	occupied	6:23	18	F	6:49:00
SNL29	ANA440	8/18/2015	6:35:00	21.5	20	1.5	occupied	6:23	18	F	6:49:00
SNL29	ANA440	8/18/2015	6:36:00	21.5	20	1.5	occupied	6:23	18	F	6:49:00
SNL29	ANA440	8/18/2015	6:37:00	21.5	20	1.5	occupied	6:23	18	F	6:49:00
SNL29	ANA440	8/18/2015	6:38:00	22	20.5	1.5	occupied	6:23	18	F	6:49:00
SNL29	ANA440	8/18/2015	6:39:00	22.5	20.5	2	occupied	6:23	18	F	6:49:00
SNL29	ANA440	8/18/2015	6:40:00	22	20.5	1.5	occupied	6:23	18	F	6:49:00
SNL29	ANA440	8/18/2015	6:41:00	22	20.5	1.5	occupied	6:23	18	F	6:49:00
SNL29	ANA440	8/18/2015	6:42:00	22	20.5	1.5	occupied	6:23	18	F	6:49:00
SNL29	ANA440	8/18/2015	6:43:00	21.5	20.5	1	occupied	6:23	18	F	6:49:00
SNL29	ANA440	8/18/2015	6:44:00	21.5	20.5	1	occupied	6:23	18	F	6:49:00
SNL29	ANA440	8/18/2015	6:45:00	21.5	20.5	1	occupied	6:23	18	F	6:49:00
SNL29	ANA440	8/18/2015	6:46:00	21.5	20.5	1	occupied	6:23	18	F	6:49:00
SNL29	ANA440	8/18/2015	6:47:00	22	20.5	1.5	occupied	6:23	18	F	6:49:00
SNL29	ANA440	8/18/2015	6:48:00	22	20.5	1.5	occupied	6:23	18	F	6:49:00
SNL29	ANA440	8/18/2015	6:49:00	21.5	20.5	1	released	6:23	18	F	6:49:00
SNL29	ANA440	8/18/2015	6:50:00	21.5	20.5	1	released	6:23	18	F	6:49:00
SNL29	ANA440	8/18/2015	6:51:00	21	20.5	0.5	released	6:23	18	F	6:49:00
SNL29	ANA440	8/18/2015	6:52:00	21	20.5	0.5	released	6:23	18	F	6:49:00
SNL29	ANA440	8/18/2015	6:53:00	21	20.5	0.5	released	6:23	18	F	6:49:00
SNL29	ANA440	8/18/2015	6:54:00	20.5	20	0.5	released	6:23	18	F	6:49:00
SNL29	ANA440	8/18/2015	6:55:00	20.5	20	0.5	released	6:23	18	F	6:49:00
SNL29	ANA440	8/18/2015	6:56:00	20.5	20	0.5	released	6:23	18	F	6:49:00
SNL29	ANA440	8/18/2015	6:57:00	20.5	20	0.5	released	6:23	18	F	6:49:00
SNL29	ANA440	8/18/2015	6:58:00	20.5	20	0.5	released	6:23	18	F	6:49:00
SNL29	ANA440	8/18/2015	6:59:00	20.5	20	0.5	released	6:23	18	F	6:49:00
SNL29	ANA440	8/18/2015	7:00:00	20.5	20	0.5	released	6:23	18	F	6:49:00
SNL29	ANA440	8/18/2015	7:01:00	20.5	20	0.5	released	6:23	18	F	6:49:00
SNL29	ANA440	8/18/2015	7:02:00	20.5	20	0.5	released	6:23	18	F	6:49:00
SNL29	ANA440	8/18/2015	7:03:00	20.5	20	0.5	released	6:23	18	F	6:49:00
SNL29	ANA440	8/18/2015	7:04:00	20.5	20	0.5	released	6:23	18	F	6:49:00
SNL29	ANA440	8/18/2015	7:05:00	20.5	20	0.5	released	6:23	18	F	6:49:00
SNL46	ANA429	8/18/2015	7:04:00	21	20	1	occupied	6:28	21	F	7:20:00
SNL46	ANA429	8/18/2015	7:05:00	20.5	20	0.5	occupied	6:28	21	F	7:20:00
SNL46	ANA429	8/18/2015	7:06:00	20.5	20	0.5	occupied	6:28	21	F	7:20:00
SNL46	ANA429	8/18/2015	7:07:00	20.5	20	0.5	occupied	6:28	21	F	7:20:00
SNL46	ANA429	8/18/2015	7:08:00	20.5	20	0.5	occupied	6:28	21	F	7:20:00
SNL46	ANA429	8/18/2015	7:09:00	20.5	20	0.5	occupied	6:28	21	F	7:20:00
SNL46	ANA429	8/18/2015	7:10:00	20.5	20	0.5	occupied	6:28	21	F	7:20:00
SNL46	ANA429	8/18/2015	7:11:00	20.5	20	0.5	occupied	6:28	21	F	7:20:00
SNL46	ANA429	8/18/2015	7:12:00	20.5	20	0.5	occupied	6:28	21	F	7:20:00
SNL46	ANA429	8/18/2015	7:13:00	20.5	20	0.5	occupied	6:28	21	F	7:20:00
SNL46	ANA429	8/18/2015	7:14:00	21	20.5	0.5	occupied	6:28	21	F	7:20:00
SNL46	ANA429	8/18/2015	7:15:00	21	20.5	0.5	occupied	6:28	21	F	7:20:00
SNL46	ANA429	8/18/2015	7:16:00	21	20	1	occupied	6:28	21	F	7:20:00
SNL46	ANA429	8/18/2015	7:17:00	21	20	1	occupied	6:28	21	F	7:20:00
SNL46	ANA429	8/18/2015	7:18:00	21	20	1	occupied	6:28	21	F	7:20:00
SNL46	ANA429	8/18/2015	7:19:00	20.5	20	0.5	occupied	6:28	21	F	7:20:00
SNL46	ANA429	8/18/2015	7:20:00	20.5	20.5	0	released	6:28	21	F	7:20:00
SNL46	ANA429	8/18/2015	7:21:00	20.5	20.5	0	released	6:28	21	F	7:20:00
SNL46	ANA429	8/18/2015	7:22:00	20.5	20.5	0	released	6:28	21	F	7:20:00
SNL46	ANA429	8/18/2015	7:23:00	20.5	20.5	0	released	6:28	21	F	7:20:00
SNL46	ANA429	8/18/2015	7:24:00	20.5	20	0.5	released	6:28	21	F	7:20:00
SNL46	ANA429	8/18/2015	7:25:00	20.5	20	0.5	released	6:28	21	F	7:20:00
SNL46	ANA429	8/18/2015	7:26:00	20.5	20	0.5	released	6:28	21	F	7:20:00
SNL46	ANA429	8/18/2015	7:27:00	20.5	20	0.5	released	6:28	21	F	7:20:00
SNL46	ANA429	8/18/2015	7:28:00	20.5	20	0.5	released	6:28	21	F	7:20:00
SNL46	ANA429	8/18/2015	7:29:00	20.5	20	0.5	released	6:28	21	F	7:20:00
SNL46	ANA429	8/18/2015	7:30:00	20.5	20	0.5	released	6:28	21	F	7:20:00
SNL46	ANA429	8/18/2015	7:31:00	20.5	20.5	0	released	6:28	21	F	7:20:00
SNL46	ANA429	8/18/2015	7:32:00	20.5	20.5	0	released	6:28	21	F	7:20:00
SNL46	ANA429	8/18/2015	7:33:00	20.5	20.5	0	released	6:28	21	F	7:20:00
SNL46	ANA429	8/18/2015	7:34:00	20.5	20.5	0	released	6:28	21	F	7:20:00
SNL46	ANA429	8/18/2015	7:35:00	20.5	20.5	0	released	6:28	21	F	7:20:00
SNL46	ANA429	8/18/2015	7:36:00	20.5	20.5	0	released	6:28	21	F	7:20:00
SNL41	SRI99	8/3/2015	6:55:00	16.5	15	1.5	occupied	4:10	15.5	F	7:11:00
SNL41	SRI99	8/3/2015	6:56:00	16.5	15	1.5	occupied	4:10	15.5	F	7:11:00
SNL41	SRI99	8/3/2015	6:57:00	16.5	15	1.5	occupied	4:10	15.5	F	7:11:00
SNL41	SRI99	8/3/2015	6:58:00	16.5	15	1.5	occupied	4:10	15.5	F	7:11:00
SNL41	SRI99	8/3/2015	6:59:00	17	15	2	occupied	4:10	15.5	F	7:11:00
SNL41	SRI99	8/3/2015	7:00:00	17	15	2	occupied	4:10	15.5	F	7:11:00
SNL41	SRI99	8/3/2015	7:01:00	17	15	2	occupied	4:10	15.5	F	7:11:00
SNL41	SRI99	8/3/2015	7:02:00	17	15.5	1.5	occupied	4:10	15.5	F	7:11:00
SNL41	SRI99	8/3/2015	7:03:00	17	15.5	1.5	occupied	4:10	15.5	F	7:11:00
SNL41	SRI99	8/3/2015	7:04:00	17	15.5	1.5	occupied	4:10	15.5	F	7:11:00
SNL41	SRI99	8/3/2015	7:05:00	17	15.5	1.5	occupied	4:10	15.5	F	7:11:00
SNL41	SRI99	8/3/2015	7:06:00	17	15.5	1.5	occupied	4:10	15.5	F	7:11:00
SNL41	SRI99	8/3/2015	7:07:00	17	15.5	1.5	occupied	4:10	15.5	F	7:11:00
SNL41	SRI99	8/3/2015	7:08:00	17	15.5	1.5	occupied	4:10	15.5	F	7:11:00
SNL41	SRI99	8/3/2015	7:09:00	17	15.5	1.5	occupied	4:10	15.5	F	7:11:00
SNL41	SRI99	8/3/2015	7:10:00	17	15.5	1.5	occupied	4:10	15.5	F	7:11:00
SNL41	SRI99	8/3/2015	7:11:00	17	15.5	1.5	released	4:10	15.5	F	7:11:00
SNL41	SRI99	8/3/2015	7:12:00	17	16	1	released	4:10	15.5	F	7:11:00
SNL41	SRI99	8/3/2015	7:13:00	17	16	1	released	4:10	15.5	F	7:11:00
SNL41	SRI99	8/3/2015	7:14:00	17	16	1	released	4:10	15.5	F	7:11:00
SNL41	SRI99	8/3/2015	7:15:00	17	16	1	released	4:10	15.5	F	7:11:00
SNL41	SRI99	8/3/2015	7:16:00	17	16	1	released	4:10	15.5	F	7:11:00
SNL41	SRI99	8/3/2015	7:17:00	17	16	1	released	4:10	15.5	F	7:11:00
SNL41	SRI99	8/3/2015	7:18:00	16.5	16	0.5	released	4:10	15.5	F	7:11:00
SNL41	SRI99	8/3/2015	7:19:00	16.5	16	0.5	released	4:10	15.5	F	7:11:00
SNL41	SRI99	8/3/2015	7:20:00	16.5	16	0.5	released	4:10	15.5	F	7:11:00
SNL41	SRI99	8/3/2015	7:21:00	16.5	16	0.5	released	4:10	15.5	F	7:11:00
SNL41	SRI99	8/3/2015	7:22:00	17	16	1	released	4:10	15.5	F	7:11:00
SNL42	SRI100	8/3/2015	6:59:00	17	16	1	occupied	4:11	21.5	M	7:15:00
SNL42	SRI100	8/3/2015	7:00:00	17	16	1	occupied	4:11	21.5	M	7:15:00
SNL42	SRI100	8/3/2015	7:01:00	17	16	1	occupied	4:11	21.5	M	7:15:00
SNL42	SRI100	8/3/2015	7:02:00	17	16	1	occupied	4:11	21.5	M	7:15:00
SNL42	SRI100	8/3/2015	7:03:00	17	16	1	occupied	4:11	21.5	M	7:15:00
SNL42	SRI100	8/3/2015	7:04:00	17	16	1	occupied	4:11	21.5	M	7:15:00
SNL42	SRI100	8/3/2015	7:05:00	17	16	1	occupied	4:11	21.5	M	7:15:00
SNL42	SRI100	8/3/2015	7:06:00	17.5	16.5	1	occupied	4:11	21.5	M	7:15:00
SNL42	SRI100	8/3/2015	7:07:00	17.5	16.5	1	occupied	4:11	21.5	M	7:15:00
SNL42	SRI100	8/3/2015	7:08:00	17.5	17	0.5	occupied	4:11	21.5	M	7:15:00
SNL42	SRI100	8/3/2015	7:09:00	17.5	16.5	1	occupied	4:11	21.5	M	7:15:00
SNL42	SRI100	8/3/2015	7:10:00	17.5	17	0.5	occupied	4:11	21.5	M	7:15:00
SNL42	SRI100	8/3/2015	7:11:00	17.5	17	0.5	occupied	4:11	21.5	M	7:15:00
SNL42	SRI100	8/3/2015	7:12:00	17.5	17	0.5	occupied	4:11	21.5	M	7:15:00
SNL42	SRI100	8/3/2015	7:13:00	17.5	17	0.5	occupied	4:11	21.5	M	7:15:00
SNL42	SRI100	8/3/2015	7:14:00	17.5	17	0.5	occupied	4:11	21.5	M	7:15:00
SNL42	SRI100	8/3/2015	7:15:00	17.5	17	0.5	released	4:11	21.5	M	7:15:00
SNL42	SRI100	8/3/2015	7:16:00	17.5	17	0.5	released	4:11	21.5	M	7:15:00
SNL42	SRI100	8/3/2015	7:17:00	17.5	17	0.5	released	4:11	21.5	M	7:15:00
SNL42	SRI100	8/3/2015	7:18:00	17.5	17	0.5	released	4:11	21.5	M	7:15:00
SNL42	SRI100	8/3/2015	7:19:00	17.5	17	0.5	released	4:11	21.5	M	7:15:00
SNL42	SRI100	8/3/2015	7:20:00	17.5	17	0.5	released	4:11	21.5	M	7:15:00
SNL42	SRI100	8/3/2015	7:21:00	17.5	17	0.5	released	4:11	21.5	M	7:15:00
SNL42	SRI100	8/3/2015	7:22:00	17	17	0	released	4:11	21.5	M	7:15:00
SNL43	SRI101	8/3/2015	7:19:00	17	16.5	0.5	occupied	4:15	17	F	7:35:00
SNL43	SRI101	8/3/2015	7:20:00	17	16.5	0.5	occupied	4:15	17	F	7:35:00
SNL43	SRI101	8/3/2015	7:21:00	17	16.5	0.5	occupied	4:15	17	F	7:35:00
SNL43	SRI101	8/3/2015	7:22:00	17	16.5	0.5	occupied	4:15	17	F	7:35:00
SNL43	SRI101	8/3/2015	7:23:00	17	17	0	occupied	4:15	17	F	7:35:00
SNL43	SRI101	8/3/2015	7:24:00	17	17	0	occupied	4:15	17	F	7:35:00
SNL43	SRI101	8/3/2015	7:25:00	17	17	0	occupied	4:15	17	F	7:35:00
SNL43	SRI101	8/3/2015	7:26:00	17	17	0	occupied	4:15	17	F	7:35:00
SNL43	SRI101	8/3/2015	7:27:00	17	17	0	occupied	4:15	17	F	7:35:00
SNL43	SRI101	8/3/2015	7:28:00	17	17	0	occupied	4:15	17	F	7:35:00
SNL43	SRI101	8/3/2015	7:29:00	17	17	0	occupied	4:15	17	F	7:35:00
SNL43	SRI101	8/3/2015	7:30:00	17.5	17	0.5	occupied	4:15	17	F	7:35:00
SNL43	SRI101	8/3/2015	7:31:00	17.5	17	0.5	occupied	4:15	17	F	7:35:00
SNL43	SRI101	8/3/2015	7:32:00	17.5	17	0.5	occupied	4:15	17	F	7:35:00
SNL43	SRI101	8/3/2015	7:33:00	17.5	17	0.5	occupied	4:15	17	F	7:35:00
SNL43	SRI101	8/3/2015	7:34:00	18	17.5	0.5	occupied	4:15	17	F	7:35:00
SNL43	SRI101	8/3/2015	7:35:00	18	17.5	0.5	released	4:15	17	F	7:35:00
SNL43	SRI101	8/3/2015	7:36:00	18	17.5	0.5	released	4:15	17	F	7:35:00
SNL43	SRI101	8/3/2015	7:37:00	18	17.5	0.5	released	4:15	17	F	7:35:00
SNL43	SRI101	8/3/2015	7:38:00	18	17.5	0.5	released	4:15	17	F	7:35:00
SNL43	SRI101	8/3/2015	7:39:00	17.5	17.5	0	released	4:15	17	F	7:35:00
SNL43	SRI101	8/3/2015	7:40:00	17.5	17.5	0	released	4:15	17	F	7:35:00
SNL43	SRI101	8/3/2015	7:41:00	17.5	17.5	0	released	4:15	17	F	7:35:00
SNL43	SRI101	8/3/2015	7:42:00	17.5	17.5	0	released	4:15	17	F	7:35:00
SNL43	SRI101	8/3/2015	7:43:00	17.5	17.5	0	released	4:15	17	F	7:35:00
SNL43	SRI101	8/3/2015	7:44:00	17.5	17.5	0	released	4:15	17	F	7:35:00
SNL43	SRI101	8/3/2015	7:45:00	17.5	17.5	0	released	4:15	17	F	7:35:00
SNL43	SRI101	8/3/2015	7:46:00	17.5	17.5	0	released	4:15	17	F	7:35:00
SNL43	SRI101	8/3/2015	7:47:00	17.5	17.5	0	released	4:15	17	F	7:35:00
SNL43	SRI101	8/3/2015	7:48:00	17.5	17.5	0	released	4:15	17	F	7:35:00
SNL43	SRI101	8/3/2015	7:49:00	17.5	17.5	0	released	4:15	17	F	7:35:00
SNL43	SRI101	8/3/2015	7:50:00	17.5	17.5	0	released	4:15	17	F	7:35:00
SNL44	SRI102	8/3/2015	7:25:00	18	18.5	-0.5	occupied	4:16	16	F	7:41:00
SNL44	SRI102	8/3/2015	7:26:00	18	18.5	-0.5	occupied	4:16	16	F	7:41:00
SNL44	SRI102	8/3/2015	7:27:00	18	18	0	occupied	4:16	16	F	7:41:00
SNL44	SRI102	8/3/2015	7:28:00	18	18	0	occupied	4:16	16	F	7:41:00
SNL44	SRI102	8/3/2015	7:29:00	18	18	0	occupied	4:16	16	F	7:41:00
SNL44	SRI102	8/3/2015	7:30:00	18	18	0	occupied	4:16	16	F	7:41:00
SNL44	SRI102	8/3/2015	7:31:00	18.5	18	0.5	occupied	4:16	16	F	7:41:00
SNL44	SRI102	8/3/2015	7:32:00	18.5	18	0.5	occupied	4:16	16	F	7:41:00
SNL44	SRI102	8/3/2015	7:33:00	18.5	18	0.5	occupied	4:16	16	F	7:41:00
SNL44	SRI102	8/3/2015	7:34:00	18.5	18	0.5	occupied	4:16	16	F	7:41:00
SNL44	SRI102	8/3/2015	7:35:00	18.5	18	0.5	occupied	4:16	16	F	7:41:00
SNL44	SRI102	8/3/2015	7:36:00	18.5	18.5	0	occupied	4:16	16	F	7:41:00
SNL44	SRI102	8/3/2015	7:37:00	18.5	18	0.5	occupied	4:16	16	F	7:41:00
SNL44	SRI102	8/3/2015	7:38:00	18.5	18	0.5	occupied	4:16	16	F	7:41:00
SNL44	SRI102	8/3/2015	7:39:00	18.5	18	0.5	occupied	4:16	16	F	7:41:00
SNL44	SRI102	8/3/2015	7:40:00	18.5	18	0.5	occupied	4:16	16	F	7:41:00
SNL44	SRI102	8/3/2015	7:41:00	18.5	18.5	0	released	4:16	16	F	7:41:00
SNL44	SRI102	8/3/2015	7:42:00	18.5	18	0.5	released	4:16	16	F	7:41:00
SNL44	SRI102	8/3/2015	7:43:00	18	18	0	released	4:16	16	F	7:41:00
SNL44	SRI102	8/3/2015	7:44:00	18	18	0	released	4:16	16	F	7:41:00
SNL44	SRI102	8/3/2015	7:45:00	18	18	0	released	4:16	16	F	7:41:00
SNL44	SRI102	8/3/2015	7:46:00	18	18	0	released	4:16	16	F	7:41:00
SNL44	SRI102	8/3/2015	7:47:00	18	18	0	released	4:16	16	F	7:41:00
SNL44	SRI102	8/3/2015	7:48:00	18	18	0	released	4:16	16	F	7:41:00
SNL44	SRI102	8/3/2015	7:49:00	18	18	0	released	4:16	16	F	7:41:00
SNL44	SRI102	8/3/2015	7:50:00	18	18	0	released	4:16	16	F	7:41:00
SNL44	SRI102	8/3/2015	7:51:00	18	18	0	released	4:16	16	F	7:41:00
SNL31	SBI475	8/20/2015	7:50:00	21	20	1	occupied	7:15	19	F	8:06:00
SNL31	SBI475	8/20/2015	7:51:00	21	20	1	occupied	7:15	19	F	8:06:00
SNL31	SBI475	8/20/2015	7:52:00	21	20	1	occupied	7:15	19	F	8:06:00
SNL31	SBI475	8/20/2015	7:53:00	20.5	20	0.5	occupied	7:15	19	F	8:06:00
SNL31	SBI475	8/20/2015	7:54:00	20.5	20	0.5	occupied	7:15	19	F	8:06:00
SNL31	SBI475	8/20/2015	7:55:00	20.5	20	0.5	occupied	7:15	19	F	8:06:00
SNL31	SBI475	8/20/2015	7:56:00	20.5	20	0.5	occupied	7:15	19	F	8:06:00
SNL31	SBI475	8/20/2015	7:57:00	21	20	1	occupied	7:15	19	F	8:06:00
SNL31	SBI475	8/20/2015	7:58:00	21	20	1	occupied	7:15	19	F	8:06:00
SNL31	SBI475	8/20/2015	7:59:00	21	20	1	occupied	7:15	19	F	8:06:00
SNL31	SBI475	8/20/2015	8:00:00	21	20	1	occupied	7:15	19	F	8:06:00
SNL31	SBI475	8/20/2015	8:01:00	21.5	20	1.5	occupied	7:15	19	F	8:06:00
SNL31	SBI475	8/20/2015	8:02:00	21.5	20	1.5	occupied	7:15	19	F	8:06:00
SNL31	SBI475	8/20/2015	8:03:00	21.5	20	1.5	occupied	7:15	19	F	8:06:00
SNL31	SBI475	8/20/2015	8:04:00	21.5	20	1.5	occupied	7:15	19	F	8:06:00
SNL31	SBI475	8/20/2015	8:05:00	21.5	20	1.5	occupied	7:15	19	F	8:06:00
SNL31	SBI475	8/20/2015	8:06:00	21.5	20	1.5	released	7:15	19	F	8:06:00
SNL31	SBI475	8/20/2015	8:07:00	21	20	1	released	7:15	19	F	8:06:00
SNL31	SBI475	8/20/2015	8:08:00	21	20	1	released	7:15	19	F	8:06:00
SNL31	SBI475	8/20/2015	8:09:00	20.5	19.5	1	released	7:15	19	F	8:06:00
SNL31	SBI475	8/20/2015	8:10:00	20.5	19.5	1	released	7:15	19	F	8:06:00
SNL31	SBI475	8/20/2015	8:11:00	20	19.5	0.5	released	7:15	19	F	8:06:00
SNL31	SBI475	8/20/2015	8:12:00	20	20	0	released	7:15	19	F	8:06:00
SNL31	SBI475	8/20/2015	8:13:00	20	20	0	released	7:15	19	F	8:06:00
SNL31	SBI475	8/20/2015	8:14:00	20	20	0	released	7:15	19	F	8:06:00
SNL31	SBI475	8/20/2015	8:15:00	20.5	20.5	0	released	7:15	19	F	8:06:00
SNL31	SBI475	8/20/2015	8:16:00	20.5	20.5	0	released	7:15	19	F	8:06:00
SNL31	SBI475	8/20/2015	8:17:00	20.5	20.5	0	released	7:15	19	F	8:06:00
SNL31	SBI475	8/20/2015	8:18:00	20.5	20.5	0	released	7:15	19	F	8:06:00
SNL31	SBI475	8/20/2015	8:19:00	20.5	20.5	0	released	7:15	19	F	8:06:00
SNL31	SBI475	8/20/2015	8:20:00	20.5	20.5	0	released	7:15	19	F	8:06:00
SNL31	SBI475	8/20/2015	8:21:00	20.5	20	0.5	released	7:15	19	F	8:06:00
SNL31	SBI475	8/20/2015	8:22:00	20	20	0	released	7:15	19	F	8:06:00
SNL34	SBI470	8/23/2015	7:28:00	20	19	1	occupied	6:24	21	F	7:44:00
SNL34	SBI470	8/23/2015	7:29:00	20	19	1	occupied	6:24	21	F	7:44:00
SNL34	SBI470	8/23/2015	7:30:00	20	19	1	occupied	6:24	21	F	7:44:00
SNL34	SBI470	8/23/2015	7:31:00	20	19	1	occupied	6:24	21	F	7:44:00
SNL34	SBI470	8/23/2015	7:32:00	20	19.5	0.5	occupied	6:24	21	F	7:44:00
SNL34	SBI470	8/23/2015	7:33:00	20	19.5	0.5	occupied	6:24	21	F	7:44:00
SNL34	SBI470	8/23/2015	7:34:00	20	19.5	0.5	occupied	6:24	21	F	7:44:00
SNL34	SBI470	8/23/2015	7:35:00	20	19.5	0.5	occupied	6:24	21	F	7:44:00
SNL34	SBI470	8/23/2015	7:36:00	20	19.5	0.5	occupied	6:24	21	F	7:44:00
SNL34	SBI470	8/23/2015	7:37:00	20	19.5	0.5	occupied	6:24	21	F	7:44:00
SNL34	SBI470	8/23/2015	7:38:00	20.5	19.5	1	occupied	6:24	21	F	7:44:00
SNL34	SBI470	8/23/2015	7:39:00	20	19.5	0.5	occupied	6:24	21	F	7:44:00
SNL34	SBI470	8/23/2015	7:40:00	20	19.5	0.5	occupied	6:24	21	F	7:44:00
SNL34	SBI470	8/23/2015	7:41:00	20	19.5	0.5	occupied	6:24	21	F	7:44:00
SNL34	SBI470	8/23/2015	7:42:00	20	19.5	0.5	occupied	6:24	21	F	7:44:00
SNL34	SBI470	8/23/2015	7:43:00	20	19.5	0.5	occupied	6:24	21	F	7:44:00
SNL34	SBI470	8/23/2015	7:44:00	20	19.5	0.5	released	6:24	21	F	7:44:00
SNL34	SBI470	8/23/2015	7:45:00	19.5	19.5	0	released	6:24	21	F	7:44:00
SNL34	SBI470	8/23/2015	7:46:00	19.5	19.5	0	released	6:24	21	F	7:44:00
SNL34	SBI470	8/23/2015	7:47:00	19.5	19	0.5	released	6:24	21	F	7:44:00
SNL34	SBI470	8/23/2015	7:48:00	19.5	19.5	0	released	6:24	21	F	7:44:00
SNL34	SBI470	8/23/2015	7:49:00	19.5	19.5	0	released	6:24	21	F	7:44:00
SNL34	SBI470	8/23/2015	7:50:00	19.5	19.5	0	released	6:24	21	F	7:44:00
SNL34	SBI470	8/23/2015	7:51:00	19.5	19.5	0	released	6:24	21	F	7:44:00
SNL34	SBI470	8/23/2015	7:52:00	19.5	19.5	0	released	6:24	21	F	7:44:00
SNL34	SBI470	8/23/2015	7:53:00	19.5	19.5	0	released	6:24	21	F	7:44:00
SNL34	SBI470	8/23/2015	7:54:00	19.5	19.5	0	released	6:24	21	F	7:44:00
SNL34	SBI470	8/23/2015	7:55:00	19.5	19.5	0	released	6:24	21	F	7:44:00
SNL34	SBI470	8/23/2015	7:56:00	19.5	19.5	0	released	6:24	21	F	7:44:00
SNL34	SBI470	8/23/2015	7:57:00	19.5	19.5	0	released	6:24	21	F	7:44:00
SNL34	SBI470	8/23/2015	7:58:00	19.5	19.5	0	released	6:24	21	F	7:44:00
SNL34	SBI470	8/23/2015	7:59:00	19.5	19.5	0	released	6:24	21	F	7:44:00
SNL34	SBI470	8/23/2015	8:00:00	19.5	19.5	0	released	6:24	21	F	7:44:00
SNL35	SBI560	8/23/2015	7:06:00	18	17	1	occupied	6:25	18	M	7:22:00
SNL35	SBI560	8/23/2015	7:07:00	18.5	17	1.5	occupied	6:25	18	M	7:22:00
SNL35	SBI560	8/23/2015	7:08:00	18.5	17.5	1	occupied	6:25	18	M	7:22:00
SNL35	SBI560	8/23/2015	7:09:00	18.5	17.5	1	occupied	6:25	18	M	7:22:00
SNL35	SBI560	8/23/2015	7:10:00	18.5	17.5	1	occupied	6:25	18	M	7:22:00
SNL35	SBI560	8/23/2015	7:11:00	18.5	17.5	1	occupied	6:25	18	M	7:22:00
SNL35	SBI560	8/23/2015	7:12:00	18.5	17.5	1	occupied	6:25	18	M	7:22:00
SNL35	SBI560	8/23/2015	7:13:00	18.5	17.5	1	occupied	6:25	18	M	7:22:00
SNL35	SBI560	8/23/2015	7:14:00	18.5	17.5	1	occupied	6:25	18	M	7:22:00
SNL35	SBI560	8/23/2015	7:15:00	18.5	17.5	1	occupied	6:25	18	M	7:22:00
SNL35	SBI560	8/23/2015	7:16:00	19	17.5	1.5	occupied	6:25	18	M	7:22:00
SNL35	SBI560	8/23/2015	7:17:00	19	17.5	1.5	occupied	6:25	18	M	7:22:00
SNL35	SBI560	8/23/2015	7:18:00	19	17.5	1.5	occupied	6:25	18	M	7:22:00
SNL35	SBI560	8/23/2015	7:19:00	18.5	17.5	1	occupied	6:25	18	M	7:22:00
SNL35	SBI560	8/23/2015	7:20:00	18.5	17.5	1	occupied	6:25	18	M	7:22:00
SNL35	SBI560	8/23/2015	7:21:00	19	17.5	1.5	occupied	6:25	18	M	7:22:00
SNL35	SBI560	8/23/2015	7:22:00	19	18	1	released	6:25	18	M	7:22:00
SNL35	SBI560	8/23/2015	7:23:00	19	18	1	released	6:25	18	M	7:22:00
SNL35	SBI560	8/23/2015	7:24:00	19	18.5	0.5	released	6:25	18	M	7:22:00
SNL35	SBI560	8/23/2015	7:25:00	19	18.5	0.5	released	6:25	18	M	7:22:00
SNL35	SBI560	8/23/2015	7:26:00	19	18	1	released	6:25	18	M	7:22:00
SNL35	SBI560	8/23/2015	7:27:00	18.5	18	0.5	released	6:25	18	M	7:22:00
SNL35	SBI560	8/23/2015	7:28:00	18.5	18	0.5	released	6:25	18	M	7:22:00
SNL35	SBI560	8/23/2015	7:29:00	19	18.5	0.5	released	6:25	18	M	7:22:00
SNL35	SBI560	8/23/2015	7:30:00	19	18.5	0.5	released	6:25	18	M	7:22:00
SNL35	SBI560	8/23/2015	7:31:00	19	19	0	released	6:25	18	M	7:22:00
SNL35	SBI560	8/23/2015	7:32:00	19	19	0	released	6:25	18	M	7:22:00
SNL35	SBI560	8/23/2015	7:33:00	19	18.5	0.5	released	6:25	18	M	7:22:00
SNL35	SBI560	8/23/2015	7:34:00	19	18.5	0.5	released	6:25	18	M	7:22:00
SNL35	SBI560	8/23/2015	7:35:00	19	18.5	0.5	released	6:25	18	M	7:22:00
SNL35	SBI560	8/23/2015	7:36:00	19	18.5	0.5	released	6:25	18	M	7:22:00
SNL35	SBI560	8/23/2015	7:37:00	19	18.5	0.5	released	6:25	18	M	7:22:00
SNL35	SBI560	8/23/2015	7:38:00	19	18.5	0.5	released	6:25	18	M	7:22:00
SNL54	SBI589	8/25/2015	7:11:00	21	19.5	1.5	occupied	6:25	19	M	7:27:00
SNL54	SBI589	8/25/2015	7:12:00	21	19.5	1.5	occupied	6:25	19	M	7:27:00
SNL54	SBI589	8/25/2015	7:13:00	21	19.5	1.5	occupied	6:25	19	M	7:27:00
SNL54	SBI589	8/25/2015	7:14:00	21	19.5	1.5	occupied	6:25	19	M	7:27:00
SNL54	SBI589	8/25/2015	7:15:00	21	19.5	1.5	occupied	6:25	19	M	7:27:00
SNL54	SBI589	8/25/2015	7:16:00	21	19.5	1.5	occupied	6:25	19	M	7:27:00
SNL54	SBI589	8/25/2015	7:17:00	21	19.5	1.5	occupied	6:25	19	M	7:27:00
SNL54	SBI589	8/25/2015	7:18:00	21	19.5	1.5	occupied	6:25	19	M	7:27:00
SNL54	SBI589	8/25/2015	7:19:00	21	19.5	1.5	occupied	6:25	19	M	7:27:00
SNL54	SBI589	8/25/2015	7:20:00	21	19.5	1.5	occupied	6:25	19	M	7:27:00
SNL54	SBI589	8/25/2015	7:21:00	21	19.5	1.5	occupied	6:25	19	M	7:27:00
SNL54	SBI589	8/25/2015	7:22:00	21.5	19.5	2	occupied	6:25	19	M	7:27:00
SNL54	SBI589	8/25/2015	7:23:00	21.5	19.5	2	occupied	6:25	19	M	7:27:00
SNL54	SBI589	8/25/2015	7:24:00	21.5	19.5	2	occupied	6:25	19	M	7:27:00
SNL54	SBI589	8/25/2015	7:25:00	21.5	19.5	2	occupied	6:25	19	M	7:27:00
SNL54	SBI589	8/25/2015	7:26:00	21.5	19.5	2	occupied	6:25	19	M	7:27:00
SNL54	SBI589	8/25/2015	7:27:00	21.5	19.5	2	released	6:25	19	M	7:27:00
SNL54	SBI589	8/25/2015	7:28:00	21.5	19.5	2	released	6:25	19	M	7:27:00
SNL54	SBI589	8/25/2015	7:29:00	21	19.5	1.5	released	6:25	19	M	7:27:00
SNL54	SBI589	8/25/2015	7:30:00	21	19.5	1.5	released	6:25	19	M	7:27:00
SNL54	SBI589	8/25/2015	7:31:00	21	19.5	1.5	released	6:25	19	M	7:27:00
SNL54	SBI589	8/25/2015	7:32:00	21	20	1	released	6:25	19	M	7:27:00
SNL54	SBI589	8/25/2015	7:33:00	20.5	20	0.5	released	6:25	19	M	7:27:00
SNL54	SBI589	8/25/2015	7:34:00	20.5	20	0.5	released	6:25	19	M	7:27:00
SNL54	SBI589	8/25/2015	7:35:00	20.5	20	0.5	released	6:25	19	M	7:27:00
SNL54	SBI589	8/25/2015	7:36:00	20.5	20	0.5	released	6:25	19	M	7:27:00
SNL54	SBI589	8/25/2015	7:37:00	20.5	20	0.5	released	6:25	19	M	7:27:00
SNL54	SBI589	8/25/2015	7:38:00	20.5	20	0.5	released	6:25	19	M	7:27:00
SNL54	SBI589	8/25/2015	7:39:00	20.5	20	0.5	released	6:25	19	M	7:27:00
SNL54	SBI589	8/25/2015	7:40:00	20.5	20	0.5	released	6:25	19	M	7:27:00
SNL54	SBI589	8/25/2015	7:41:00	20.5	20	0.5	released	6:25	19	M	7:27:00
SNL54	SBI589	8/25/2015	7:42:00	20.5	20	0.5	released	6:25	19	M	7:27:00
SNL54	SBI589	8/25/2015	7:43:00	20.5	20	0.5	released	6:25	19	M	7:27:00
SNL55	SBI585	8/25/2015	6:40:00	19	19	0	occupied	6:25	24	M	6:56:00
SNL55	SBI585	8/25/2015	6:41:00	19	19	0	occupied	6:25	24	M	6:56:00
SNL55	SBI585	8/25/2015	6:42:00	19	19	0	occupied	6:25	24	M	6:56:00
SNL55	SBI585	8/25/2015	6:43:00	19	19	0	occupied	6:25	24	M	6:56:00
SNL55	SBI585	8/25/2015	6:44:00	19	19	0	occupied	6:25	24	M	6:56:00
SNL55	SBI585	8/25/2015	6:45:00	19	19	0	occupied	6:25	24	M	6:56:00
SNL55	SBI585	8/25/2015	6:46:00	19	19	0	occupied	6:25	24	M	6:56:00
SNL55	SBI585	8/25/2015	6:47:00	19	19	0	occupied	6:25	24	M	6:56:00
SNL55	SBI585	8/25/2015	6:48:00	19.5	19	0.5	occupied	6:25	24	M	6:56:00
SNL55	SBI585	8/25/2015	6:49:00	19.5	19	0.5	occupied	6:25	24	M	6:56:00
SNL55	SBI585	8/25/2015	6:50:00	19.5	19	0.5	occupied	6:25	24	M	6:56:00
SNL55	SBI585	8/25/2015	6:51:00	19.5	19	0.5	occupied	6:25	24	M	6:56:00
SNL55	SBI585	8/25/2015	6:52:00	19.5	19	0.5	occupied	6:25	24	M	6:56:00
SNL55	SBI585	8/25/2015	6:53:00	19.5	19	0.5	occupied	6:25	24	M	6:56:00
SNL55	SBI585	8/25/2015	6:54:00	19.5	19	0.5	occupied	6:25	24	M	6:56:00
SNL55	SBI585	8/25/2015	6:55:00	19.5	19	0.5	occupied	6:25	24	M	6:56:00
SNL55	SBI585	8/25/2015	6:56:00	19.5	19	0.5	released	6:25	24	M	6:56:00
SNL55	SBI585	8/25/2015	6:57:00	19	19	0	released	6:25	24	M	6:56:00
SNL55	SBI585	8/25/2015	6:58:00	19	19	0	released	6:25	24	M	6:56:00
SNL55	SBI585	8/25/2015	6:59:00	19	19	0	released	6:25	24	M	6:56:00
SNL55	SBI585	8/25/2015	7:00:00	19	19	0	released	6:25	24	M	6:56:00
SNL55	SBI585	8/25/2015	7:01:00	19	19	0	released	6:25	24	M	6:56:00
SNL55	SBI585	8/25/2015	7:02:00	19	19	0	released	6:25	24	M	6:56:00
SNL55	SBI585	8/25/2015	7:03:00	19	19	0	released	6:25	24	M	6:56:00
SNL55	SBI585	8/25/2015	7:04:00	19	19	0	released	6:25	24	M	6:56:00
SNL55	SBI585	8/25/2015	7:05:00	19	19	0	released	6:25	24	M	6:56:00
SNL55	SBI585	8/25/2015	7:06:00	19	19	0	released	6:25	24	M	6:56:00
SNL55	SBI585	8/25/2015	7:07:00	19	19	0	released	6:25	24	M	6:56:00
SNL55	SBI585	8/25/2015	7:08:00	19	19.5	-0.5	released	6:25	24	M	6:56:00
SNL55	SBI585	8/25/2015	7:09:00	19	19.5	-0.5	released	6:25	24	M	6:56:00
SNL55	SBI585	8/25/2015	7:10:00	19	19.5	-0.5	released	6:25	24	M	6:56:00
SNL55	SBI585	8/25/2015	7:11:00	19	19.5	-0.5	released	6:25	24	M	6:56:00
SNL55	SBI585	8/25/2015	7:12:00	19	19.5	-0.5	released	6:25	24	M	6:56:00
SNL56	SBI587	8/25/2015	6:58:00	19.5	19.5	0	occupied	6:30	22	F	7:14:00
SNL56	SBI587	8/25/2015	6:59:00	19.5	19.5	0	occupied	6:30	22	F	7:14:00
SNL56	SBI587	8/25/2015	7:00:00	19.5	19.5	0	occupied	6:30	22	F	7:14:00
SNL56	SBI587	8/25/2015	7:01:00	19.5	19.5	0	occupied	6:30	22	F	7:14:00
SNL56	SBI587	8/25/2015	7:02:00	20	19.5	0.5	occupied	6:30	22	F	7:14:00
SNL56	SBI587	8/25/2015	7:03:00	20	19.5	0.5	occupied	6:30	22	F	7:14:00
SNL56	SBI587	8/25/2015	7:04:00	20	19.5	0.5	occupied	6:30	22	F	7:14:00
SNL56	SBI587	8/25/2015	7:05:00	20	19.5	0.5	occupied	6:30	22	F	7:14:00
SNL56	SBI587	8/25/2015	7:06:00	20.5	19.5	1	occupied	6:30	22	F	7:14:00
SNL56	SBI587	8/25/2015	7:07:00	20.5	19.5	1	occupied	6:30	22	F	7:14:00
SNL56	SBI587	8/25/2015	7:08:00	20.5	20	0.5	occupied	6:30	22	F	7:14:00
SNL56	SBI587	8/25/2015	7:09:00	20.5	20	0.5	occupied	6:30	22	F	7:14:00
SNL56	SBI587	8/25/2015	7:10:00	20.5	20	0.5	occupied	6:30	22	F	7:14:00
SNL56	SBI587	8/25/2015	7:11:00	20.5	20	0.5	occupied	6:30	22	F	7:14:00
SNL56	SBI587	8/25/2015	7:12:00	20.5	20	0.5	occupied	6:30	22	F	7:14:00
SNL56	SBI587	8/25/2015	7:13:00	20.5	20	0.5	occupied	6:30	22	F	7:14:00
SNL56	SBI587	8/25/2015	7:14:00	20.5	20	0.5	released	6:30	22	F	7:14:00
SNL56	SBI587	8/25/2015	7:15:00	20.5	20	0.5	released	6:30	22	F	7:14:00
SNL56	SBI587	8/25/2015	7:16:00	20	20	0	released	6:30	22	F	7:14:00
SNL56	SBI587	8/25/2015	7:17:00	20	20	0	released	6:30	22	F	7:14:00
SNL56	SBI587	8/25/2015	7:18:00	20	20	0	released	6:30	22	F	7:14:00
SNL56	SBI587	8/25/2015	7:19:00	20	20	0	released	6:30	22	F	7:14:00
SNL56	SBI587	8/25/2015	7:20:00	20	20	0	released	6:30	22	F	7:14:00
SNL56	SBI587	8/25/2015	7:21:00	20	20	0	released	6:30	22	F	7:14:00
SNL56	SBI587	8/25/2015	7:22:00	20	20	0	released	6:30	22	F	7:14:00
SNL56	SBI587	8/25/2015	7:23:00	20	20	0	released	6:30	22	F	7:14:00
SNL56	SBI587	8/25/2015	7:24:00	20	20	0	released	6:30	22	F	7:14:00
SNL56	SBI587	8/25/2015	7:25:00	20	20	0	released	6:30	22	F	7:14:00
SNL56	SBI587	8/25/2015	7:26:00	20	20.5	-0.5	released	6:30	22	F	7:14:00
SNL56	SBI587	8/25/2015	7:27:00	20	20.5	-0.5	released	6:30	22	F	7:14:00
SNL56	SBI587	8/25/2015	7:28:00	20	20.5	-0.5	released	6:30	22	F	7:14:00
SNL56	SBI587	8/25/2015	7:29:00	20	20.5	-0.5	released	6:30	22	F	7:14:00
SNL56	SBI587	8/25/2015	7:30:00	20	20.5	-0.5	released	6:30	22	F	7:14:00
