# Supplementary material for: Changes in Trap Temperature as a Method to Determine Timing of Capture of Small Mammals
Source: PLoS One. 2016 Oct 28;11(10):e0165710. doi: 10.1371/journal.pone.0165710 (PMC5085069; doi:10.1371/journal.pone.0165710)
Supplement: S3 File — (CSV) [file pone.0165710.s003.csv]

unique_id	mouse_id	date	time	in_temp	out_temp	temp_diff	trap_state	rodent_into_time	weight	sex	rodent_exit_time
SNL6	SRI48	8/1/2015	5:04:00	17	16.5	0.5	before	5:33	15.5	M	5:46:00
SNL6	SRI48	8/1/2015	5:05:00	17	16.5	0.5	before	5:33	15.5	M	5:46:00
SNL6	SRI48	8/1/2015	5:06:00	17	16.5	0.5	before	5:33	15.5	M	5:46:00
SNL6	SRI48	8/1/2015	5:07:00	17	16.5	0.5	before	5:33	15.5	M	5:46:00
SNL6	SRI48	8/1/2015	5:08:00	17	16.5	0.5	before	5:33	15.5	M	5:46:00
SNL6	SRI48	8/1/2015	5:09:00	17	16.5	0.5	before	5:33	15.5	M	5:46:00
SNL6	SRI48	8/1/2015	5:10:00	17	16.5	0.5	before	5:33	15.5	M	5:46:00
SNL6	SRI48	8/1/2015	5:11:00	17	16.5	0.5	before	5:33	15.5	M	5:46:00
SNL6	SRI48	8/1/2015	5:12:00	17	16.5	0.5	before	5:33	15.5	M	5:46:00
SNL6	SRI48	8/1/2015	5:13:00	17	16.5	0.5	before	5:33	15.5	M	5:46:00
SNL6	SRI48	8/1/2015	5:14:00	17	16.5	0.5	before	5:33	15.5	M	5:46:00
SNL6	SRI48	8/1/2015	5:15:00	17	16.5	0.5	before	5:33	15.5	M	5:46:00
SNL6	SRI48	8/1/2015	5:16:00	17	16.5	0.5	before	5:33	15.5	M	5:46:00
SNL6	SRI48	8/1/2015	5:17:00	17	16.5	0.5	before	5:33	15.5	M	5:46:00
SNL6	SRI48	8/1/2015	5:18:00	17	16.5	0.5	before	5:33	15.5	M	5:46:00
SNL6	SRI48	8/1/2015	5:19:00	17	16.5	0.5	before	5:33	15.5	M	5:46:00
SNL6	SRI48	8/1/2015	5:20:00	17	16.5	0.5	before	5:33	15.5	M	5:46:00
SNL6	SRI48	8/1/2015	5:21:00	17	16.5	0.5	before	5:33	15.5	M	5:46:00
SNL6	SRI48	8/1/2015	5:22:00	17	16.5	0.5	before	5:33	15.5	M	5:46:00
SNL6	SRI48	8/1/2015	5:23:00	17	16.5	0.5	before	5:33	15.5	M	5:46:00
SNL6	SRI48	8/1/2015	5:24:00	17	16.5	0.5	before	5:33	15.5	M	5:46:00
SNL6	SRI48	8/1/2015	5:25:00	17	16.5	0.5	before	5:33	15.5	M	5:46:00
SNL6	SRI48	8/1/2015	5:26:00	17	16.5	0.5	before	5:33	15.5	M	5:46:00
SNL6	SRI48	8/1/2015	5:27:00	17	16.5	0.5	before	5:33	15.5	M	5:46:00
SNL6	SRI48	8/1/2015	5:28:00	17	16.5	0.5	before	5:33	15.5	M	5:46:00
SNL6	SRI48	8/1/2015	5:29:00	17	16.5	0.5	before	5:33	15.5	M	5:46:00
SNL6	SRI48	8/1/2015	5:30:00	17	16.5	0.5	before	5:33	15.5	M	5:46:00
SNL6	SRI48	8/1/2015	5:31:00	17	16.5	0.5	before	5:33	15.5	M	5:46:00
SNL6	SRI48	8/1/2015	5:32:00	17	16.5	0.5	before	5:33	15.5	M	5:46:00
SNL6	SRI48	8/1/2015	5:33:00	17	16.5	0.5	occupied	5:33	15.5	M	5:46:00
SNL6	SRI48	8/1/2015	5:34:00	17	16.5	0.5	occupied	5:33	15.5	M	5:46:00
SNL6	SRI48	8/1/2015	5:35:00	17	16.5	0.5	occupied	5:33	15.5	M	5:46:00
SNL6	SRI48	8/1/2015	5:36:00	17.5	16.5	1	occupied	5:33	15.5	M	5:46:00
SNL6	SRI48	8/1/2015	5:37:00	17.5	16.5	1	occupied	5:33	15.5	M	5:46:00
SNL6	SRI48	8/1/2015	5:38:00	17.5	16.5	1	occupied	5:33	15.5	M	5:46:00
SNL6	SRI48	8/1/2015	5:39:00	17.5	16.5	1	occupied	5:33	15.5	M	5:46:00
SNL6	SRI48	8/1/2015	5:40:00	17.5	17	0.5	occupied	5:33	15.5	M	5:46:00
SNL6	SRI48	8/1/2015	5:41:00	17.5	17	0.5	occupied	5:33	15.5	M	5:46:00
SNL6	SRI48	8/1/2015	5:42:00	17.5	17	0.5	occupied	5:33	15.5	M	5:46:00
SNL6	SRI48	8/1/2015	5:43:00	17.5	17	0.5	occupied	5:33	15.5	M	5:46:00
SNL6	SRI48	8/1/2015	5:44:00	17.5	17	0.5	occupied	5:33	15.5	M	5:46:00
SNL6	SRI48	8/1/2015	5:45:00	17.5	16.5	1	occupied	5:33	15.5	M	5:46:00
SNL6	SRI48	8/1/2015	5:46:00	17.5	16.5	1	released	5:33	15.5	M	5:46:00
SNL6	SRI48	8/1/2015	5:47:00	17.5	16.5	1	released	5:33	15.5	M	5:46:00
SNL6	SRI48	8/1/2015	5:48:00	17	16.5	0.5	released	5:33	15.5	M	5:46:00
SNL6	SRI48	8/1/2015	5:49:00	17	16.5	0.5	released	5:33	15.5	M	5:46:00
SNL6	SRI48	8/1/2015	5:50:00	17	16.5	0.5	released	5:33	15.5	M	5:46:00
SNL6	SRI48	8/1/2015	5:51:00	17	16.5	0.5	released	5:33	15.5	M	5:46:00
SNL6	SRI48	8/1/2015	5:52:00	17	16.5	0.5	released	5:33	15.5	M	5:46:00
SNL6	SRI48	8/1/2015	5:53:00	17	16.5	0.5	released	5:33	15.5	M	5:46:00
SNL6	SRI48	8/1/2015	5:54:00	17	16.5	0.5	released	5:33	15.5	M	5:46:00
SNL6	SRI48	8/1/2015	5:55:00	17	16.5	0.5	released	5:33	15.5	M	5:46:00
SNL6	SRI48	8/1/2015	5:56:00	17	16.5	0.5	released	5:33	15.5	M	5:46:00
SNL7	SRI50	8/1/2015	5:44:00	16.5	17	-0.5	before	6:13	15	F	6:23:00
SNL7	SRI50	8/1/2015	5:45:00	16.5	17	-0.5	before	6:13	15	F	6:23:00
SNL7	SRI50	8/1/2015	5:46:00	16.5	17	-0.5	before	6:13	15	F	6:23:00
SNL7	SRI50	8/1/2015	5:47:00	16.5	17	-0.5	before	6:13	15	F	6:23:00
SNL7	SRI50	8/1/2015	5:48:00	16.5	17	-0.5	before	6:13	15	F	6:23:00
SNL7	SRI50	8/1/2015	5:49:00	16.5	17	-0.5	before	6:13	15	F	6:23:00
SNL7	SRI50	8/1/2015	5:50:00	16.5	17	-0.5	before	6:13	15	F	6:23:00
SNL7	SRI50	8/1/2015	5:51:00	16.5	17	-0.5	before	6:13	15	F	6:23:00
SNL7	SRI50	8/1/2015	5:52:00	16.5	17	-0.5	before	6:13	15	F	6:23:00
SNL7	SRI50	8/1/2015	5:53:00	16.5	17	-0.5	before	6:13	15	F	6:23:00
SNL7	SRI50	8/1/2015	5:54:00	16.5	17	-0.5	before	6:13	15	F	6:23:00
SNL7	SRI50	8/1/2015	5:55:00	16.5	17	-0.5	before	6:13	15	F	6:23:00
SNL7	SRI50	8/1/2015	5:56:00	16.5	17	-0.5	before	6:13	15	F	6:23:00
SNL7	SRI50	8/1/2015	5:57:00	16.5	17	-0.5	before	6:13	15	F	6:23:00
SNL7	SRI50	8/1/2015	5:58:00	16.5	17	-0.5	before	6:13	15	F	6:23:00
SNL7	SRI50	8/1/2015	5:59:00	16.5	17	-0.5	before	6:13	15	F	6:23:00
SNL7	SRI50	8/1/2015	6:00:00	16.5	17	-0.5	before	6:13	15	F	6:23:00
SNL7	SRI50	8/1/2015	6:01:00	16.5	17	-0.5	before	6:13	15	F	6:23:00
SNL7	SRI50	8/1/2015	6:02:00	16.5	17	-0.5	before	6:13	15	F	6:23:00
SNL7	SRI50	8/1/2015	6:03:00	16.5	17	-0.5	before	6:13	15	F	6:23:00
SNL7	SRI50	8/1/2015	6:04:00	16.5	17	-0.5	before	6:13	15	F	6:23:00
SNL7	SRI50	8/1/2015	6:05:00	16.5	17	-0.5	before	6:13	15	F	6:23:00
SNL7	SRI50	8/1/2015	6:06:00	16.5	17	-0.5	before	6:13	15	F	6:23:00
SNL7	SRI50	8/1/2015	6:07:00	16.5	17	-0.5	before	6:13	15	F	6:23:00
SNL7	SRI50	8/1/2015	6:08:00	16.5	17	-0.5	before	6:13	15	F	6:23:00
SNL7	SRI50	8/1/2015	6:09:00	16.5	17	-0.5	before	6:13	15	F	6:23:00
SNL7	SRI50	8/1/2015	6:10:00	16.5	17	-0.5	before	6:13	15	F	6:23:00
SNL7	SRI50	8/1/2015	6:11:00	16.5	17	-0.5	before	6:13	15	F	6:23:00
SNL7	SRI50	8/1/2015	6:12:00	16.5	17	-0.5	before	6:13	15	F	6:23:00
SNL7	SRI50	8/1/2015	6:13:00	16.5	17	-0.5	occupied	6:13	15	F	6:23:00
SNL7	SRI50	8/1/2015	6:14:00	16.5	17	-0.5	occupied	6:13	15	F	6:23:00
SNL7	SRI50	8/1/2015	6:15:00	17	17	0	occupied	6:13	15	F	6:23:00
SNL7	SRI50	8/1/2015	6:16:00	17	17	0	occupied	6:13	15	F	6:23:00
SNL7	SRI50	8/1/2015	6:17:00	17	17	0	occupied	6:13	15	F	6:23:00
SNL7	SRI50	8/1/2015	6:18:00	17	17	0	occupied	6:13	15	F	6:23:00
SNL7	SRI50	8/1/2015	6:19:00	17	17	0	occupied	6:13	15	F	6:23:00
SNL7	SRI50	8/1/2015	6:20:00	17	17	0	occupied	6:13	15	F	6:23:00
SNL7	SRI50	8/1/2015	6:21:00	17	17	0	occupied	6:13	15	F	6:23:00
SNL7	SRI50	8/1/2015	6:22:00	17	17	0	occupied	6:13	15	F	6:23:00
SNL7	SRI50	8/1/2015	6:23:00	17	17	0	released	6:13	15	F	6:23:00
SNL7	SRI50	8/1/2015	6:24:00	17	17	0	released	6:13	15	F	6:23:00
SNL7	SRI50	8/1/2015	6:25:00	17	17	0	released	6:13	15	F	6:23:00
SNL7	SRI50	8/1/2015	6:26:00	17	17	0	released	6:13	15	F	6:23:00
SNL7	SRI50	8/1/2015	6:27:00	17	17	0	released	6:13	15	F	6:23:00
SNL7	SRI50	8/1/2015	6:28:00	17	17	0	released	6:13	15	F	6:23:00
SNL7	SRI50	8/1/2015	6:29:00	17	17	0	released	6:13	15	F	6:23:00
SNL7	SRI50	8/1/2015	6:30:00	17	17	0	released	6:13	15	F	6:23:00
SNL7	SRI50	8/1/2015	6:31:00	17	17	0	released	6:13	15	F	6:23:00
SNL7	SRI50	8/1/2015	6:32:00	17	17.5	-0.5	released	6:13	15	F	6:23:00
SNL8	SRI72	8/2/2015	5:44:00	16.5	16.5	0	before	6:13	18.5	F	6:24:00
SNL8	SRI72	8/2/2015	5:45:00	16.5	16.5	0	before	6:13	18.5	F	6:24:00
SNL8	SRI72	8/2/2015	5:46:00	16.5	16.5	0	before	6:13	18.5	F	6:24:00
SNL8	SRI72	8/2/2015	5:47:00	16.5	16.5	0	before	6:13	18.5	F	6:24:00
SNL8	SRI72	8/2/2015	5:48:00	16.5	16.5	0	before	6:13	18.5	F	6:24:00
SNL8	SRI72	8/2/2015	5:49:00	16.5	16.5	0	before	6:13	18.5	F	6:24:00
SNL8	SRI72	8/2/2015	5:50:00	16.5	16.5	0	before	6:13	18.5	F	6:24:00
SNL8	SRI72	8/2/2015	5:51:00	16.5	16.5	0	before	6:13	18.5	F	6:24:00
SNL8	SRI72	8/2/2015	5:52:00	16.5	16.5	0	before	6:13	18.5	F	6:24:00
SNL8	SRI72	8/2/2015	5:53:00	16.5	16.5	0	before	6:13	18.5	F	6:24:00
SNL8	SRI72	8/2/2015	5:54:00	16.5	16.5	0	before	6:13	18.5	F	6:24:00
SNL8	SRI72	8/2/2015	5:55:00	16.5	16.5	0	before	6:13	18.5	F	6:24:00
SNL8	SRI72	8/2/2015	5:56:00	16.5	16.5	0	before	6:13	18.5	F	6:24:00
SNL8	SRI72	8/2/2015	5:57:00	16.5	16.5	0	before	6:13	18.5	F	6:24:00
SNL8	SRI72	8/2/2015	5:58:00	16.5	16.5	0	before	6:13	18.5	F	6:24:00
SNL8	SRI72	8/2/2015	5:59:00	16.5	16.5	0	before	6:13	18.5	F	6:24:00
SNL8	SRI72	8/2/2015	6:00:00	16.5	16.5	0	before	6:13	18.5	F	6:24:00
SNL8	SRI72	8/2/2015	6:01:00	16.5	16.5	0	before	6:13	18.5	F	6:24:00
SNL8	SRI72	8/2/2015	6:02:00	16.5	16.5	0	before	6:13	18.5	F	6:24:00
SNL8	SRI72	8/2/2015	6:03:00	16.5	16.5	0	before	6:13	18.5	F	6:24:00
SNL8	SRI72	8/2/2015	6:04:00	16.5	16.5	0	before	6:13	18.5	F	6:24:00
SNL8	SRI72	8/2/2015	6:05:00	16.5	16.5	0	before	6:13	18.5	F	6:24:00
SNL8	SRI72	8/2/2015	6:06:00	16.5	16.5	0	before	6:13	18.5	F	6:24:00
SNL8	SRI72	8/2/2015	6:07:00	16.5	16.5	0	before	6:13	18.5	F	6:24:00
SNL8	SRI72	8/2/2015	6:08:00	16.5	16.5	0	before	6:13	18.5	F	6:24:00
SNL8	SRI72	8/2/2015	6:09:00	16.5	16.5	0	before	6:13	18.5	F	6:24:00
SNL8	SRI72	8/2/2015	6:10:00	16.5	16.5	0	before	6:13	18.5	F	6:24:00
SNL8	SRI72	8/2/2015	6:11:00	16.5	16.5	0	before	6:13	18.5	F	6:24:00
SNL8	SRI72	8/2/2015	6:12:00	16.5	16.5	0	before	6:13	18.5	F	6:24:00
SNL8	SRI72	8/2/2015	6:13:00	16.5	16.5	0	occupied	6:13	18.5	F	6:24:00
SNL8	SRI72	8/2/2015	6:14:00	16.5	16.5	0	occupied	6:13	18.5	F	6:24:00
SNL8	SRI72	8/2/2015	6:15:00	16.5	16.5	0	occupied	6:13	18.5	F	6:24:00
SNL8	SRI72	8/2/2015	6:16:00	17	16.5	0.5	occupied	6:13	18.5	F	6:24:00
SNL8	SRI72	8/2/2015	6:17:00	17	16.5	0.5	occupied	6:13	18.5	F	6:24:00
SNL8	SRI72	8/2/2015	6:18:00	17	16.5	0.5	occupied	6:13	18.5	F	6:24:00
SNL8	SRI72	8/2/2015	6:19:00	17	16.5	0.5	occupied	6:13	18.5	F	6:24:00
SNL8	SRI72	8/2/2015	6:20:00	17	16.5	0.5	occupied	6:13	18.5	F	6:24:00
SNL8	SRI72	8/2/2015	6:21:00	17	16.5	0.5	occupied	6:13	18.5	F	6:24:00
SNL8	SRI72	8/2/2015	6:22:00	17	16.5	0.5	occupied	6:13	18.5	F	6:24:00
SNL8	SRI72	8/2/2015	6:23:00	17	16.5	0.5	occupied	6:13	18.5	F	6:24:00
SNL8	SRI72	8/2/2015	6:24:00	17	16.5	0.5	released	6:13	18.5	F	6:24:00
SNL8	SRI72	8/2/2015	6:25:00	17	16.5	0.5	released	6:13	18.5	F	6:24:00
SNL8	SRI72	8/2/2015	6:26:00	17	16.5	0.5	released	6:13	18.5	F	6:24:00
SNL8	SRI72	8/2/2015	6:27:00	17	16.5	0.5	released	6:13	18.5	F	6:24:00
SNL8	SRI72	8/2/2015	6:28:00	17	16.5	0.5	released	6:13	18.5	F	6:24:00
SNL8	SRI72	8/2/2015	6:29:00	16.5	16.5	0	released	6:13	18.5	F	6:24:00
SNL8	SRI72	8/2/2015	6:30:00	16.5	16.5	0	released	6:13	18.5	F	6:24:00
SNL8	SRI72	8/2/2015	6:31:00	16.5	16.5	0	released	6:13	18.5	F	6:24:00
SNL8	SRI72	8/2/2015	6:32:00	16.5	16.5	0	released	6:13	18.5	F	6:24:00
SNL8	SRI72	8/2/2015	6:33:00	16.5	16.5	0	released	6:13	18.5	F	6:24:00
SNL9	SRI73	8/2/2015	6:14:00	16	16	0	before	6:44	18.5	M	7:01:00
SNL9	SRI73	8/2/2015	6:15:00	16	16	0	before	6:44	18.5	M	7:01:00
SNL9	SRI73	8/2/2015	6:16:00	16	16	0	before	6:44	18.5	M	7:01:00
SNL9	SRI73	8/2/2015	6:17:00	16	16	0	before	6:44	18.5	M	7:01:00
SNL9	SRI73	8/2/2015	6:18:00	16	16	0	before	6:44	18.5	M	7:01:00
SNL9	SRI73	8/2/2015	6:19:00	16	16	0	before	6:44	18.5	M	7:01:00
SNL9	SRI73	8/2/2015	6:20:00	16	16	0	before	6:44	18.5	M	7:01:00
SNL9	SRI73	8/2/2015	6:21:00	16	16	0	before	6:44	18.5	M	7:01:00
SNL9	SRI73	8/2/2015	6:22:00	16	16	0	before	6:44	18.5	M	7:01:00
SNL9	SRI73	8/2/2015	6:23:00	16	16	0	before	6:44	18.5	M	7:01:00
SNL9	SRI73	8/2/2015	6:24:00	16	16	0	before	6:44	18.5	M	7:01:00
SNL9	SRI73	8/2/2015	6:25:00	16	16	0	before	6:44	18.5	M	7:01:00
SNL9	SRI73	8/2/2015	6:26:00	16	16	0	before	6:44	18.5	M	7:01:00
SNL9	SRI73	8/2/2015	6:27:00	16	16	0	before	6:44	18.5	M	7:01:00
SNL9	SRI73	8/2/2015	6:28:00	16	16	0	before	6:44	18.5	M	7:01:00
SNL9	SRI73	8/2/2015	6:29:00	16	16	0	before	6:44	18.5	M	7:01:00
SNL9	SRI73	8/2/2015	6:30:00	16	16	0	before	6:44	18.5	M	7:01:00
SNL9	SRI73	8/2/2015	6:31:00	16	16	0	before	6:44	18.5	M	7:01:00
SNL9	SRI73	8/2/2015	6:32:00	16	16	0	before	6:44	18.5	M	7:01:00
SNL9	SRI73	8/2/2015	6:33:00	16	16	0	before	6:44	18.5	M	7:01:00
SNL9	SRI73	8/2/2015	6:34:00	16	16	0	before	6:44	18.5	M	7:01:00
SNL9	SRI73	8/2/2015	6:35:00	16	16	0	before	6:44	18.5	M	7:01:00
SNL9	SRI73	8/2/2015	6:36:00	16	16	0	before	6:44	18.5	M	7:01:00
SNL9	SRI73	8/2/2015	6:37:00	16	16	0	before	6:44	18.5	M	7:01:00
SNL9	SRI73	8/2/2015	6:38:00	16	16.5	-0.5	before	6:44	18.5	M	7:01:00
SNL9	SRI73	8/2/2015	6:39:00	16	16.5	-0.5	before	6:44	18.5	M	7:01:00
SNL9	SRI73	8/2/2015	6:40:00	16	16.5	-0.5	before	6:44	18.5	M	7:01:00
SNL9	SRI73	8/2/2015	6:41:00	16	16.5	-0.5	before	6:44	18.5	M	7:01:00
SNL9	SRI73	8/2/2015	6:42:00	16	16.5	-0.5	before	6:44	18.5	M	7:01:00
SNL9	SRI73	8/2/2015	6:43:00	16	16.5	-0.5	before	6:44	18.5	M	7:01:00
SNL9	SRI73	8/2/2015	6:44:00	16.5	16.5	0	occupied	6:44	18.5	M	7:01:00
SNL9	SRI73	8/2/2015	6:45:00	16.5	16.5	0	occupied	6:44	18.5	M	7:01:00
SNL9	SRI73	8/2/2015	6:46:00	17	16.5	0.5	occupied	6:44	18.5	M	7:01:00
SNL9	SRI73	8/2/2015	6:47:00	17.5	16.5	1	occupied	6:44	18.5	M	7:01:00
SNL9	SRI73	8/2/2015	6:48:00	17.5	17	0.5	occupied	6:44	18.5	M	7:01:00
SNL9	SRI73	8/2/2015	6:49:00	17.5	17	0.5	occupied	6:44	18.5	M	7:01:00
SNL9	SRI73	8/2/2015	6:50:00	17.5	17	0.5	occupied	6:44	18.5	M	7:01:00
SNL9	SRI73	8/2/2015	6:51:00	17.5	17	0.5	occupied	6:44	18.5	M	7:01:00
SNL9	SRI73	8/2/2015	6:52:00	18	17	1	occupied	6:44	18.5	M	7:01:00
SNL9	SRI73	8/2/2015	6:53:00	18	17	1	occupied	6:44	18.5	M	7:01:00
SNL9	SRI73	8/2/2015	6:54:00	17.5	17	0.5	occupied	6:44	18.5	M	7:01:00
SNL9	SRI73	8/2/2015	6:55:00	18	17	1	occupied	6:44	18.5	M	7:01:00
SNL9	SRI73	8/2/2015	6:56:00	18	17	1	occupied	6:44	18.5	M	7:01:00
SNL9	SRI73	8/2/2015	6:57:00	18	17	1	occupied	6:44	18.5	M	7:01:00
SNL9	SRI73	8/2/2015	6:58:00	18	17	1	occupied	6:44	18.5	M	7:01:00
SNL9	SRI73	8/2/2015	6:59:00	18	17	1	occupied	6:44	18.5	M	7:01:00
SNL9	SRI73	8/2/2015	7:00:00	18	17	1	occupied	6:44	18.5	M	7:01:00
SNL9	SRI73	8/2/2015	7:01:00	18	17	1	released	6:44	18.5	M	7:01:00
SNL9	SRI73	8/2/2015	7:02:00	18	17	1	released	6:44	18.5	M	7:01:00
SNL9	SRI73	8/2/2015	7:03:00	18	17	1	released	6:44	18.5	M	7:01:00
SNL9	SRI73	8/2/2015	7:04:00	17.5	17	0.5	released	6:44	18.5	M	7:01:00
SNL9	SRI73	8/2/2015	7:05:00	17.5	17	0.5	released	6:44	18.5	M	7:01:00
SNL9	SRI73	8/2/2015	7:06:00	17	17	0	released	6:44	18.5	M	7:01:00
SNL9	SRI73	8/2/2015	7:07:00	17	17	0	released	6:44	18.5	M	7:01:00
SNL9	SRI73	8/2/2015	7:08:00	17	17	0	released	6:44	18.5	M	7:01:00
SNL9	SRI73	8/2/2015	7:09:00	17	17	0	released	6:44	18.5	M	7:01:00
SNL9	SRI73	8/2/2015	7:10:00	16.5	17	-0.5	released	6:44	18.5	M	7:01:00
SNL9	SRI73	8/2/2015	7:11:00	16.5	16.5	0	released	6:44	18.5	M	7:01:00
SNL9	SRI73	8/2/2015	7:12:00	16.5	17	-0.5	released	6:44	18.5	M	7:01:00
SNL10	SRI95	8/3/2015	5:14:00	15	15.5	-0.5	before	5:43	14.5	F	5:56:00
SNL10	SRI95	8/3/2015	5:15:00	15	15.5	-0.5	before	5:43	14.5	F	5:56:00
SNL10	SRI95	8/3/2015	5:16:00	15	15.5	-0.5	before	5:43	14.5	F	5:56:00
SNL10	SRI95	8/3/2015	5:17:00	15	15	0	before	5:43	14.5	F	5:56:00
SNL10	SRI95	8/3/2015	5:18:00	15	15	0	before	5:43	14.5	F	5:56:00
SNL10	SRI95	8/3/2015	5:19:00	15	15	0	before	5:43	14.5	F	5:56:00
SNL10	SRI95	8/3/2015	5:20:00	15	15	0	before	5:43	14.5	F	5:56:00
SNL10	SRI95	8/3/2015	5:21:00	15	15	0	before	5:43	14.5	F	5:56:00
SNL10	SRI95	8/3/2015	5:22:00	15	15	0	before	5:43	14.5	F	5:56:00
SNL10	SRI95	8/3/2015	5:23:00	15	15	0	before	5:43	14.5	F	5:56:00
SNL10	SRI95	8/3/2015	5:24:00	15	15	0	before	5:43	14.5	F	5:56:00
SNL10	SRI95	8/3/2015	5:25:00	15	15	0	before	5:43	14.5	F	5:56:00
SNL10	SRI95	8/3/2015	5:26:00	15	15	0	before	5:43	14.5	F	5:56:00
SNL10	SRI95	8/3/2015	5:27:00	15	15	0	before	5:43	14.5	F	5:56:00
SNL10	SRI95	8/3/2015	5:28:00	15	15	0	before	5:43	14.5	F	5:56:00
SNL10	SRI95	8/3/2015	5:29:00	15	15	0	before	5:43	14.5	F	5:56:00
SNL10	SRI95	8/3/2015	5:30:00	15	15	0	before	5:43	14.5	F	5:56:00
SNL10	SRI95	8/3/2015	5:31:00	15	15	0	before	5:43	14.5	F	5:56:00
SNL10	SRI95	8/3/2015	5:32:00	15	15	0	before	5:43	14.5	F	5:56:00
SNL10	SRI95	8/3/2015	5:33:00	15	15	0	before	5:43	14.5	F	5:56:00
SNL10	SRI95	8/3/2015	5:34:00	15	15	0	before	5:43	14.5	F	5:56:00
SNL10	SRI95	8/3/2015	5:35:00	15	15	0	before	5:43	14.5	F	5:56:00
SNL10	SRI95	8/3/2015	5:36:00	15	15	0	before	5:43	14.5	F	5:56:00
SNL10	SRI95	8/3/2015	5:37:00	15	15	0	before	5:43	14.5	F	5:56:00
SNL10	SRI95	8/3/2015	5:38:00	15	15	0	before	5:43	14.5	F	5:56:00
SNL10	SRI95	8/3/2015	5:39:00	15	15	0	before	5:43	14.5	F	5:56:00
SNL10	SRI95	8/3/2015	5:40:00	15	15	0	before	5:43	14.5	F	5:56:00
SNL10	SRI95	8/3/2015	5:41:00	15	15	0	before	5:43	14.5	F	5:56:00
SNL10	SRI95	8/3/2015	5:42:00	15	14.5	0.5	before	5:43	14.5	F	5:56:00
SNL10	SRI95	8/3/2015	5:43:00	15	14.5	0.5	occupied	5:43	14.5	F	5:56:00
SNL10	SRI95	8/3/2015	5:44:00	15	14.5	0.5	occupied	5:43	14.5	F	5:56:00
SNL10	SRI95	8/3/2015	5:45:00	15	14.5	0.5	occupied	5:43	14.5	F	5:56:00
SNL10	SRI95	8/3/2015	5:46:00	15	14.5	0.5	occupied	5:43	14.5	F	5:56:00
SNL10	SRI95	8/3/2015	5:47:00	15	14.5	0.5	occupied	5:43	14.5	F	5:56:00
SNL10	SRI95	8/3/2015	5:48:00	16	14.5	1.5	occupied	5:43	14.5	F	5:56:00
SNL10	SRI95	8/3/2015	5:49:00	16	15	1	occupied	5:43	14.5	F	5:56:00
SNL10	SRI95	8/3/2015	5:50:00	16	15	1	occupied	5:43	14.5	F	5:56:00
SNL10	SRI95	8/3/2015	5:51:00	16	15	1	occupied	5:43	14.5	F	5:56:00
SNL10	SRI95	8/3/2015	5:52:00	16	15	1	occupied	5:43	14.5	F	5:56:00
SNL10	SRI95	8/3/2015	5:53:00	16	15	1	occupied	5:43	14.5	F	5:56:00
SNL10	SRI95	8/3/2015	5:54:00	16	15	1	occupied	5:43	14.5	F	5:56:00
SNL10	SRI95	8/3/2015	5:55:00	16.5	15	1.5	occupied	5:43	14.5	F	5:56:00
SNL10	SRI95	8/3/2015	5:56:00	16.5	15	1.5	released	5:43	14.5	F	5:56:00
SNL10	SRI95	8/3/2015	5:57:00	16	15	1	released	5:43	14.5	F	5:56:00
SNL10	SRI95	8/3/2015	5:58:00	16	15	1	released	5:43	14.5	F	5:56:00
SNL10	SRI95	8/3/2015	5:59:00	15.5	15	0.5	released	5:43	14.5	F	5:56:00
SNL10	SRI95	8/3/2015	6:00:00	15.5	15	0.5	released	5:43	14.5	F	5:56:00
SNL10	SRI95	8/3/2015	6:01:00	15.5	15	0.5	released	5:43	14.5	F	5:56:00
SNL10	SRI95	8/3/2015	6:02:00	15	15	0	released	5:43	14.5	F	5:56:00
SNL10	SRI95	8/3/2015	6:03:00	15	15	0	released	5:43	14.5	F	5:56:00
SNL10	SRI95	8/3/2015	6:04:00	15	15	0	released	5:43	14.5	F	5:56:00
SNL10	SRI95	8/3/2015	6:05:00	15	14.5	0.5	released	5:43	14.5	F	5:56:00
SNL11	SRI96	8/3/2015	5:50:00	15	15	0	before	6:20	19.5	M	6:35:00
SNL11	SRI96	8/3/2015	5:51:00	15	15	0	before	6:20	19.5	M	6:35:00
SNL11	SRI96	8/3/2015	5:52:00	15	15	0	before	6:20	19.5	M	6:35:00
SNL11	SRI96	8/3/2015	5:53:00	15	15	0	before	6:20	19.5	M	6:35:00
SNL11	SRI96	8/3/2015	5:54:00	15	15	0	before	6:20	19.5	M	6:35:00
SNL11	SRI96	8/3/2015	5:55:00	15	15	0	before	6:20	19.5	M	6:35:00
SNL11	SRI96	8/3/2015	5:56:00	15	15	0	before	6:20	19.5	M	6:35:00
SNL11	SRI96	8/3/2015	5:57:00	15	15	0	before	6:20	19.5	M	6:35:00
SNL11	SRI96	8/3/2015	5:58:00	15	15	0	before	6:20	19.5	M	6:35:00
SNL11	SRI96	8/3/2015	5:59:00	15	15	0	before	6:20	19.5	M	6:35:00
SNL11	SRI96	8/3/2015	6:00:00	15	15	0	before	6:20	19.5	M	6:35:00
SNL11	SRI96	8/3/2015	6:01:00	15	15	0	before	6:20	19.5	M	6:35:00
SNL11	SRI96	8/3/2015	6:02:00	15	15	0	before	6:20	19.5	M	6:35:00
SNL11	SRI96	8/3/2015	6:03:00	15	15	0	before	6:20	19.5	M	6:35:00
SNL11	SRI96	8/3/2015	6:04:00	15	15	0	before	6:20	19.5	M	6:35:00
SNL11	SRI96	8/3/2015	6:05:00	15	15	0	before	6:20	19.5	M	6:35:00
SNL11	SRI96	8/3/2015	6:06:00	15	15	0	before	6:20	19.5	M	6:35:00
SNL11	SRI96	8/3/2015	6:07:00	15	15	0	before	6:20	19.5	M	6:35:00
SNL11	SRI96	8/3/2015	6:08:00	15	15	0	before	6:20	19.5	M	6:35:00
SNL11	SRI96	8/3/2015	6:09:00	15	15	0	before	6:20	19.5	M	6:35:00
SNL11	SRI96	8/3/2015	6:10:00	15	15	0	before	6:20	19.5	M	6:35:00
SNL11	SRI96	8/3/2015	6:11:00	15	15	0	before	6:20	19.5	M	6:35:00
SNL11	SRI96	8/3/2015	6:12:00	15	15	0	before	6:20	19.5	M	6:35:00
SNL11	SRI96	8/3/2015	6:13:00	15	15	0	before	6:20	19.5	M	6:35:00
SNL11	SRI96	8/3/2015	6:14:00	15	15	0	before	6:20	19.5	M	6:35:00
SNL11	SRI96	8/3/2015	6:15:00	15	15	0	before	6:20	19.5	M	6:35:00
SNL11	SRI96	8/3/2015	6:16:00	15	15	0	before	6:20	19.5	M	6:35:00
SNL11	SRI96	8/3/2015	6:17:00	15	15	0	before	6:20	19.5	M	6:35:00
SNL11	SRI96	8/3/2015	6:18:00	15	15	0	before	6:20	19.5	M	6:35:00
SNL11	SRI96	8/3/2015	6:19:00	15	15	0	before	6:20	19.5	M	6:35:00
SNL11	SRI96	8/3/2015	6:20:00	15	15	0	occupied	6:20	19.5	M	6:35:00
SNL11	SRI96	8/3/2015	6:21:00	15.5	15	0.5	occupied	6:20	19.5	M	6:35:00
SNL11	SRI96	8/3/2015	6:22:00	15.5	15	0.5	occupied	6:20	19.5	M	6:35:00
SNL11	SRI96	8/3/2015	6:23:00	16.5	15	1.5	occupied	6:20	19.5	M	6:35:00
SNL11	SRI96	8/3/2015	6:24:00	16.5	15	1.5	occupied	6:20	19.5	M	6:35:00
SNL11	SRI96	8/3/2015	6:25:00	16.5	15	1.5	occupied	6:20	19.5	M	6:35:00
SNL11	SRI96	8/3/2015	6:26:00	16.5	15	1.5	occupied	6:20	19.5	M	6:35:00
SNL11	SRI96	8/3/2015	6:27:00	17	15	2	occupied	6:20	19.5	M	6:35:00
SNL11	SRI96	8/3/2015	6:28:00	17	15	2	occupied	6:20	19.5	M	6:35:00
SNL11	SRI96	8/3/2015	6:29:00	17	15.5	1.5	occupied	6:20	19.5	M	6:35:00
SNL11	SRI96	8/3/2015	6:30:00	17	15.5	1.5	occupied	6:20	19.5	M	6:35:00
SNL11	SRI96	8/3/2015	6:31:00	17	15.5	1.5	occupied	6:20	19.5	M	6:35:00
SNL11	SRI96	8/3/2015	6:32:00	17	15.5	1.5	occupied	6:20	19.5	M	6:35:00
SNL11	SRI96	8/3/2015	6:33:00	17	15.5	1.5	occupied	6:20	19.5	M	6:35:00
SNL11	SRI96	8/3/2015	6:34:00	17	15.5	1.5	occupied	6:20	19.5	M	6:35:00
SNL11	SRI96	8/3/2015	6:35:00	17	15	2	released	6:20	19.5	M	6:35:00
SNL11	SRI96	8/3/2015	6:36:00	16.5	15	1.5	released	6:20	19.5	M	6:35:00
SNL11	SRI96	8/3/2015	6:37:00	16	15	1	released	6:20	19.5	M	6:35:00
SNL11	SRI96	8/3/2015	6:38:00	16	15	1	released	6:20	19.5	M	6:35:00
SNL11	SRI96	8/3/2015	6:39:00	15.5	15	0.5	released	6:20	19.5	M	6:35:00
SNL11	SRI96	8/3/2015	6:40:00	15.5	15	0.5	released	6:20	19.5	M	6:35:00
SNL11	SRI96	8/3/2015	6:41:00	15.5	15	0.5	released	6:20	19.5	M	6:35:00
SNL11	SRI96	8/3/2015	6:42:00	15.5	15	0.5	released	6:20	19.5	M	6:35:00
SNL11	SRI96	8/3/2015	6:43:00	15.5	15	0.5	released	6:20	19.5	M	6:35:00
SNL11	SRI96	8/3/2015	6:44:00	15.5	15.5	0	released	6:20	19.5	M	6:35:00
SNL11	SRI96	8/3/2015	6:45:00	15.5	15.5	0	released	6:20	19.5	M	6:35:00
SNL13	SCI110	8/5/2015	5:40:00	17.5	17.5	0	before	6:09	22	F	6:22:00
SNL13	SCI110	8/5/2015	5:41:00	17.5	17.5	0	before	6:09	22	F	6:22:00
SNL13	SCI110	8/5/2015	5:42:00	17.5	17.5	0	before	6:09	22	F	6:22:00
SNL13	SCI110	8/5/2015	5:43:00	17.5	17.5	0	before	6:09	22	F	6:22:00
SNL13	SCI110	8/5/2015	5:44:00	17.5	17.5	0	before	6:09	22	F	6:22:00
SNL13	SCI110	8/5/2015	5:45:00	17.5	17.5	0	before	6:09	22	F	6:22:00
SNL13	SCI110	8/5/2015	5:46:00	17.5	17.5	0	before	6:09	22	F	6:22:00
SNL13	SCI110	8/5/2015	5:47:00	17.5	17.5	0	before	6:09	22	F	6:22:00
SNL13	SCI110	8/5/2015	5:48:00	17.5	17.5	0	before	6:09	22	F	6:22:00
SNL13	SCI110	8/5/2015	5:49:00	17.5	17.5	0	before	6:09	22	F	6:22:00
SNL13	SCI110	8/5/2015	5:50:00	17.5	17.5	0	before	6:09	22	F	6:22:00
SNL13	SCI110	8/5/2015	5:51:00	17.5	17.5	0	before	6:09	22	F	6:22:00
SNL13	SCI110	8/5/2015	5:52:00	17.5	17.5	0	before	6:09	22	F	6:22:00
SNL13	SCI110	8/5/2015	5:53:00	17.5	17.5	0	before	6:09	22	F	6:22:00
SNL13	SCI110	8/5/2015	5:54:00	17.5	17.5	0	before	6:09	22	F	6:22:00
SNL13	SCI110	8/5/2015	5:55:00	17.5	17.5	0	before	6:09	22	F	6:22:00
SNL13	SCI110	8/5/2015	5:56:00	17.5	17.5	0	before	6:09	22	F	6:22:00
SNL13	SCI110	8/5/2015	5:57:00	17.5	17.5	0	before	6:09	22	F	6:22:00
SNL13	SCI110	8/5/2015	5:58:00	17.5	17.5	0	before	6:09	22	F	6:22:00
SNL13	SCI110	8/5/2015	5:59:00	17.5	17.5	0	before	6:09	22	F	6:22:00
SNL13	SCI110	8/5/2015	6:00:00	18	17.5	0.5	before	6:09	22	F	6:22:00
SNL13	SCI110	8/5/2015	6:01:00	18	17.5	0.5	before	6:09	22	F	6:22:00
SNL13	SCI110	8/5/2015	6:02:00	17.5	17.5	0	before	6:09	22	F	6:22:00
SNL13	SCI110	8/5/2015	6:03:00	17.5	17.5	0	before	6:09	22	F	6:22:00
SNL13	SCI110	8/5/2015	6:04:00	17.5	17.5	0	before	6:09	22	F	6:22:00
SNL13	SCI110	8/5/2015	6:05:00	17.5	17.5	0	before	6:09	22	F	6:22:00
SNL13	SCI110	8/5/2015	6:06:00	17.5	17.5	0	before	6:09	22	F	6:22:00
SNL13	SCI110	8/5/2015	6:07:00	17.5	17.5	0	before	6:09	22	F	6:22:00
SNL13	SCI110	8/5/2015	6:08:00	17.5	17.5	0	before	6:09	22	F	6:22:00
SNL13	SCI110	8/5/2015	6:09:00	17.5	17.5	0	occupied	6:09	22	F	6:22:00
SNL13	SCI110	8/5/2015	6:10:00	17.5	17.5	0	occupied	6:09	22	F	6:22:00
SNL13	SCI110	8/5/2015	6:11:00	17.5	17.5	0	occupied	6:09	22	F	6:22:00
SNL13	SCI110	8/5/2015	6:12:00	18	17.5	0.5	occupied	6:09	22	F	6:22:00
SNL13	SCI110	8/5/2015	6:13:00	18	17.5	0.5	occupied	6:09	22	F	6:22:00
SNL13	SCI110	8/5/2015	6:14:00	18.5	17.5	1	occupied	6:09	22	F	6:22:00
SNL13	SCI110	8/5/2015	6:15:00	18.5	17.5	1	occupied	6:09	22	F	6:22:00
SNL13	SCI110	8/5/2015	6:16:00	18.5	17.5	1	occupied	6:09	22	F	6:22:00
SNL13	SCI110	8/5/2015	6:17:00	18.5	17.5	1	occupied	6:09	22	F	6:22:00
SNL13	SCI110	8/5/2015	6:18:00	18.5	17.5	1	occupied	6:09	22	F	6:22:00
SNL13	SCI110	8/5/2015	6:19:00	18.5	17.5	1	occupied	6:09	22	F	6:22:00
SNL13	SCI110	8/5/2015	6:20:00	18.5	17.5	1	occupied	6:09	22	F	6:22:00
SNL13	SCI110	8/5/2015	6:21:00	18.5	18	0.5	occupied	6:09	22	F	6:22:00
SNL13	SCI110	8/5/2015	6:22:00	18.5	18	0.5	released	6:09	22	F	6:22:00
SNL13	SCI110	8/5/2015	6:23:00	18.5	17.5	1	released	6:09	22	F	6:22:00
SNL13	SCI110	8/5/2015	6:24:00	18	17.5	0.5	released	6:09	22	F	6:22:00
SNL13	SCI110	8/5/2015	6:25:00	18	17.5	0.5	released	6:09	22	F	6:22:00
SNL13	SCI110	8/5/2015	6:26:00	18	17.5	0.5	released	6:09	22	F	6:22:00
SNL13	SCI110	8/5/2015	6:27:00	18	17.5	0.5	released	6:09	22	F	6:22:00
SNL13	SCI110	8/5/2015	6:28:00	18	17.5	0.5	released	6:09	22	F	6:22:00
SNL13	SCI110	8/5/2015	6:29:00	18	17.5	0.5	released	6:09	22	F	6:22:00
SNL13	SCI110	8/5/2015	6:30:00	18	17.5	0.5	released	6:09	22	F	6:22:00
SNL13	SCI110	8/5/2015	6:31:00	18	18	0	released	6:09	22	F	6:22:00
SNL13	SCI110	8/5/2015	6:32:00	18	18	0	released	6:09	22	F	6:22:00
SNL13	SCI110	8/5/2015	6:33:00	18	18	0	released	6:09	22	F	6:22:00
SNL13	SCI110	8/5/2015	6:34:00	18	18	0	released	6:09	22	F	6:22:00
SNL13	SCI110	8/5/2015	6:35:00	18.5	18	0.5	released	6:09	22	F	6:22:00
SNL13	SCI110	8/5/2015	6:36:00	18.5	18	0.5	released	6:09	22	F	6:22:00
SNL13	SCI110	8/5/2015	6:37:00	18.5	18	0.5	released	6:09	22	F	6:22:00
SNL13	SCI110	8/5/2015	6:38:00	18.5	18	0.5	released	6:09	22	F	6:22:00
SNL13	SCI110	8/5/2015	6:39:00	18.5	18	0.5	released	6:09	22	F	6:22:00
SNL13	SCI110	8/5/2015	6:40:00	18.5	18	0.5	released	6:09	22	F	6:22:00
SNL13	SCI110	8/5/2015	6:41:00	18.5	18	0.5	released	6:09	22	F	6:22:00
SNL13	SCI110	8/5/2015	6:42:00	18.5	18	0.5	released	6:09	22	F	6:22:00
SNL13	SCI110	8/5/2015	6:43:00	18.5	18	0.5	released	6:09	22	F	6:22:00
SNL14	SCI115	8/5/2015	6:38:00	18.5	18.5	0	before	7:07	15	F	7:22:00
SNL14	SCI115	8/5/2015	6:39:00	18.5	18.5	0	before	7:07	15	F	7:22:00
SNL14	SCI115	8/5/2015	6:40:00	18.5	18.5	0	before	7:07	15	F	7:22:00
SNL14	SCI115	8/5/2015	6:41:00	18.5	18.5	0	before	7:07	15	F	7:22:00
SNL14	SCI115	8/5/2015	6:42:00	18.5	18.5	0	before	7:07	15	F	7:22:00
SNL14	SCI115	8/5/2015	6:43:00	18.5	18.5	0	before	7:07	15	F	7:22:00
SNL14	SCI115	8/5/2015	6:44:00	18.5	18.5	0	before	7:07	15	F	7:22:00
SNL14	SCI115	8/5/2015	6:45:00	18.5	18.5	0	before	7:07	15	F	7:22:00
SNL14	SCI115	8/5/2015	6:46:00	18.5	18.5	0	before	7:07	15	F	7:22:00
SNL14	SCI115	8/5/2015	6:47:00	18.5	18.5	0	before	7:07	15	F	7:22:00
SNL14	SCI115	8/5/2015	6:48:00	18.5	18.5	0	before	7:07	15	F	7:22:00
SNL14	SCI115	8/5/2015	6:49:00	18.5	18.5	0	before	7:07	15	F	7:22:00
SNL14	SCI115	8/5/2015	6:50:00	18.5	18.5	0	before	7:07	15	F	7:22:00
SNL14	SCI115	8/5/2015	6:51:00	19	19	0	before	7:07	15	F	7:22:00
SNL14	SCI115	8/5/2015	6:52:00	19.5	19	0.5	before	7:07	15	F	7:22:00
SNL14	SCI115	8/5/2015	6:53:00	19.5	19	0.5	before	7:07	15	F	7:22:00
SNL14	SCI115	8/5/2015	6:54:00	19	19	0	before	7:07	15	F	7:22:00
SNL14	SCI115	8/5/2015	6:55:00	19	18.5	0.5	before	7:07	15	F	7:22:00
SNL14	SCI115	8/5/2015	6:56:00	19	18.5	0.5	before	7:07	15	F	7:22:00
SNL14	SCI115	8/5/2015	6:57:00	19	18.5	0.5	before	7:07	15	F	7:22:00
SNL14	SCI115	8/5/2015	6:58:00	18.5	18.5	0	before	7:07	15	F	7:22:00
SNL14	SCI115	8/5/2015	6:59:00	18.5	18.5	0	before	7:07	15	F	7:22:00
SNL14	SCI115	8/5/2015	7:00:00	18.5	18.5	0	before	7:07	15	F	7:22:00
SNL14	SCI115	8/5/2015	7:01:00	18.5	18.5	0	before	7:07	15	F	7:22:00
SNL14	SCI115	8/5/2015	7:02:00	19	19	0	before	7:07	15	F	7:22:00
SNL14	SCI115	8/5/2015	7:03:00	19	19	0	before	7:07	15	F	7:22:00
SNL14	SCI115	8/5/2015	7:04:00	19	19	0	before	7:07	15	F	7:22:00
SNL14	SCI115	8/5/2015	7:05:00	19	19	0	before	7:07	15	F	7:22:00
SNL14	SCI115	8/5/2015	7:06:00	19	19.5	-0.5	before	7:07	15	F	7:22:00
SNL14	SCI115	8/5/2015	7:07:00	19	19.5	-0.5	occupied	7:07	15	F	7:22:00
SNL14	SCI115	8/5/2015	7:08:00	19.5	19.5	0	occupied	7:07	15	F	7:22:00
SNL14	SCI115	8/5/2015	7:09:00	20	19.5	0.5	occupied	7:07	15	F	7:22:00
SNL14	SCI115	8/5/2015	7:10:00	20	19.5	0.5	occupied	7:07	15	F	7:22:00
SNL14	SCI115	8/5/2015	7:11:00	20	19.5	0.5	occupied	7:07	15	F	7:22:00
SNL14	SCI115	8/5/2015	7:12:00	20.5	19.5	1	occupied	7:07	15	F	7:22:00
SNL14	SCI115	8/5/2015	7:13:00	20.5	19.5	1	occupied	7:07	15	F	7:22:00
SNL14	SCI115	8/5/2015	7:14:00	20.5	19	1.5	occupied	7:07	15	F	7:22:00
SNL14	SCI115	8/5/2015	7:15:00	20.5	19	1.5	occupied	7:07	15	F	7:22:00
SNL14	SCI115	8/5/2015	7:16:00	20.5	19	1.5	occupied	7:07	15	F	7:22:00
SNL14	SCI115	8/5/2015	7:17:00	20.5	19	1.5	occupied	7:07	15	F	7:22:00
SNL14	SCI115	8/5/2015	7:18:00	20.5	19	1.5	occupied	7:07	15	F	7:22:00
SNL14	SCI115	8/5/2015	7:19:00	20.5	19	1.5	occupied	7:07	15	F	7:22:00
SNL14	SCI115	8/5/2015	7:20:00	20.5	19.5	1	occupied	7:07	15	F	7:22:00
SNL14	SCI115	8/5/2015	7:21:00	21	20	1	occupied	7:07	15	F	7:22:00
SNL14	SCI115	8/5/2015	7:22:00	21	20	1	released	7:07	15	F	7:22:00
SNL14	SCI115	8/5/2015	7:23:00	21	20	1	released	7:07	15	F	7:22:00
SNL14	SCI115	8/5/2015	7:24:00	20.5	20	0.5	released	7:07	15	F	7:22:00
SNL14	SCI115	8/5/2015	7:25:00	20.5	20	0.5	released	7:07	15	F	7:22:00
SNL14	SCI115	8/5/2015	7:26:00	20.5	20	0.5	released	7:07	15	F	7:22:00
SNL14	SCI115	8/5/2015	7:27:00	20.5	20	0.5	released	7:07	15	F	7:22:00
SNL14	SCI115	8/5/2015	7:28:00	20.5	20	0.5	released	7:07	15	F	7:22:00
SNL14	SCI115	8/5/2015	7:29:00	20.5	20	0.5	released	7:07	15	F	7:22:00
SNL14	SCI115	8/5/2015	7:30:00	20.5	20	0.5	released	7:07	15	F	7:22:00
SNL14	SCI115	8/5/2015	7:31:00	20.5	20.5	0	released	7:07	15	F	7:22:00
SNL14	SCI115	8/5/2015	7:32:00	20.5	20.5	0	released	7:07	15	F	7:22:00
SNL14	SCI115	8/5/2015	7:33:00	20.5	20.5	0	released	7:07	15	F	7:22:00
SNL14	SCI115	8/5/2015	7:34:00	20.5	20.5	0	released	7:07	15	F	7:22:00
SNL14	SCI115	8/5/2015	7:35:00	20.5	20.5	0	released	7:07	15	F	7:22:00
SNL14	SCI115	8/5/2015	7:36:00	21	20.5	0.5	released	7:07	15	F	7:22:00
SNL14	SCI115	8/5/2015	7:37:00	21	21	0	released	7:07	15	F	7:22:00
SNL14	SCI115	8/5/2015	7:38:00	21	21	0	released	7:07	15	F	7:22:00
SNL14	SCI115	8/5/2015	7:39:00	21	21	0	released	7:07	15	F	7:22:00
SNL14	SCI115	8/5/2015	7:40:00	21	21	0	released	7:07	15	F	7:22:00
SNL14	SCI115	8/5/2015	7:41:00	21	21	0	released	7:07	15	F	7:22:00
SNL14	SCI115	8/5/2015	7:42:00	21.5	21	0.5	released	7:07	15	F	7:22:00
SNL14	SCI115	8/5/2015	7:43:00	21.5	21.5	0	released	7:07	15	F	7:22:00
SNL14	SCI115	8/5/2015	7:44:00	21.5	21.5	0	released	7:07	15	F	7:22:00
SNL14	SCI115	8/5/2015	7:45:00	21.5	21.5	0	released	7:07	15	F	7:22:00
SNL14	SCI115	8/5/2015	7:46:00	21.5	21.5	0	released	7:07	15	F	7:22:00
SNL14	SCI115	8/5/2015	7:47:00	21.5	22	-0.5	released	7:07	15	F	7:22:00
SNL14	SCI115	8/5/2015	7:48:00	22	21.5	0.5	released	7:07	15	F	7:22:00
SNL14	SCI115	8/5/2015	7:49:00	22	22	0	released	7:07	15	F	7:22:00
SNL14	SCI115	8/5/2015	7:50:00	22	22	0	released	7:07	15	F	7:22:00
SNL14	SCI115	8/5/2015	7:51:00	22	22	0	released	7:07	15	F	7:22:00
SNL14	SCI115	8/5/2015	7:52:00	22	22	0	released	7:07	15	F	7:22:00
SNL14	SCI115	8/5/2015	7:53:00	22.5	22	0.5	released	7:07	15	F	7:22:00
SNL14	SCI115	8/5/2015	7:54:00	22.5	22	0.5	released	7:07	15	F	7:22:00
SNL14	SCI115	8/5/2015	7:55:00	22.5	22.5	0	released	7:07	15	F	7:22:00
SNL15	SCI130	8/6/2015	5:56:00	16.5	16.5	0	before	6:26	20.5	M	6:39:00
SNL15	SCI130	8/6/2015	5:57:00	16.5	16.5	0	before	6:26	20.5	M	6:39:00
SNL15	SCI130	8/6/2015	5:58:00	16.5	16.5	0	before	6:26	20.5	M	6:39:00
SNL15	SCI130	8/6/2015	5:59:00	16.5	16.5	0	before	6:26	20.5	M	6:39:00
SNL15	SCI130	8/6/2015	6:00:00	16.5	16.5	0	before	6:26	20.5	M	6:39:00
SNL15	SCI130	8/6/2015	6:01:00	16.5	16.5	0	before	6:26	20.5	M	6:39:00
SNL15	SCI130	8/6/2015	6:02:00	16.5	16.5	0	before	6:26	20.5	M	6:39:00
SNL15	SCI130	8/6/2015	6:03:00	16.5	16.5	0	before	6:26	20.5	M	6:39:00
SNL15	SCI130	8/6/2015	6:04:00	16.5	16.5	0	before	6:26	20.5	M	6:39:00
SNL15	SCI130	8/6/2015	6:05:00	16.5	16.5	0	before	6:26	20.5	M	6:39:00
SNL15	SCI130	8/6/2015	6:06:00	16.5	16.5	0	before	6:26	20.5	M	6:39:00
SNL15	SCI130	8/6/2015	6:07:00	16.5	16.5	0	before	6:26	20.5	M	6:39:00
SNL15	SCI130	8/6/2015	6:08:00	16.5	16.5	0	before	6:26	20.5	M	6:39:00
SNL15	SCI130	8/6/2015	6:09:00	16.5	16.5	0	before	6:26	20.5	M	6:39:00
SNL15	SCI130	8/6/2015	6:10:00	16.5	16.5	0	before	6:26	20.5	M	6:39:00
SNL15	SCI130	8/6/2015	6:11:00	16.5	16.5	0	before	6:26	20.5	M	6:39:00
SNL15	SCI130	8/6/2015	6:12:00	16.5	16.5	0	before	6:26	20.5	M	6:39:00
SNL15	SCI130	8/6/2015	6:13:00	17	17	0	before	6:26	20.5	M	6:39:00
SNL15	SCI130	8/6/2015	6:14:00	16.5	16.5	0	before	6:26	20.5	M	6:39:00
SNL15	SCI130	8/6/2015	6:15:00	16.5	16.5	0	before	6:26	20.5	M	6:39:00
SNL15	SCI130	8/6/2015	6:16:00	16.5	16.5	0	before	6:26	20.5	M	6:39:00
SNL15	SCI130	8/6/2015	6:17:00	16.5	16.5	0	before	6:26	20.5	M	6:39:00
SNL15	SCI130	8/6/2015	6:18:00	16.5	16.5	0	before	6:26	20.5	M	6:39:00
SNL15	SCI130	8/6/2015	6:19:00	16.5	16	0.5	before	6:26	20.5	M	6:39:00
SNL15	SCI130	8/6/2015	6:20:00	16.5	16	0.5	before	6:26	20.5	M	6:39:00
SNL15	SCI130	8/6/2015	6:21:00	16.5	16	0.5	before	6:26	20.5	M	6:39:00
SNL15	SCI130	8/6/2015	6:22:00	16.5	16	0.5	before	6:26	20.5	M	6:39:00
SNL15	SCI130	8/6/2015	6:23:00	16.5	16	0.5	before	6:26	20.5	M	6:39:00
SNL15	SCI130	8/6/2015	6:24:00	16.5	16	0.5	before	6:26	20.5	M	6:39:00
SNL15	SCI130	8/6/2015	6:25:00	16.5	16	0.5	before	6:26	20.5	M	6:39:00
SNL15	SCI130	8/6/2015	6:26:00	16.5	16	0.5	occupied	6:26	20.5	M	6:39:00
SNL15	SCI130	8/6/2015	6:27:00	17	16.5	0.5	occupied	6:26	20.5	M	6:39:00
SNL15	SCI130	8/6/2015	6:28:00	17.5	16.5	1	occupied	6:26	20.5	M	6:39:00
SNL15	SCI130	8/6/2015	6:29:00	17.5	16.5	1	occupied	6:26	20.5	M	6:39:00
SNL15	SCI130	8/6/2015	6:30:00	18	17	1	occupied	6:26	20.5	M	6:39:00
SNL15	SCI130	8/6/2015	6:31:00	18.5	17	1.5	occupied	6:26	20.5	M	6:39:00
SNL15	SCI130	8/6/2015	6:32:00	18.5	17	1.5	occupied	6:26	20.5	M	6:39:00
SNL15	SCI130	8/6/2015	6:33:00	19	17	2	occupied	6:26	20.5	M	6:39:00
SNL15	SCI130	8/6/2015	6:34:00	19	17	2	occupied	6:26	20.5	M	6:39:00
SNL15	SCI130	8/6/2015	6:35:00	19.5	17	2.5	occupied	6:26	20.5	M	6:39:00
SNL15	SCI130	8/6/2015	6:36:00	20	17	3	occupied	6:26	20.5	M	6:39:00
SNL15	SCI130	8/6/2015	6:37:00	20	17	3	occupied	6:26	20.5	M	6:39:00
SNL15	SCI130	8/6/2015	6:38:00	20	17	3	occupied	6:26	20.5	M	6:39:00
SNL15	SCI130	8/6/2015	6:39:00	19.5	17	2.5	released	6:26	20.5	M	6:39:00
SNL15	SCI130	8/6/2015	6:40:00	19	17	2	released	6:26	20.5	M	6:39:00
SNL15	SCI130	8/6/2015	6:41:00	19	17	2	released	6:26	20.5	M	6:39:00
SNL15	SCI130	8/6/2015	6:42:00	18.5	17	1.5	released	6:26	20.5	M	6:39:00
SNL15	SCI130	8/6/2015	6:43:00	18.5	17	1.5	released	6:26	20.5	M	6:39:00
SNL15	SCI130	8/6/2015	6:44:00	18.5	17.5	1	released	6:26	20.5	M	6:39:00
SNL15	SCI130	8/6/2015	6:45:00	18	17.5	0.5	released	6:26	20.5	M	6:39:00
SNL15	SCI130	8/6/2015	6:46:00	18	17.5	0.5	released	6:26	20.5	M	6:39:00
SNL15	SCI130	8/6/2015	6:47:00	18	17.5	0.5	released	6:26	20.5	M	6:39:00
SNL15	SCI130	8/6/2015	6:48:00	18	17.5	0.5	released	6:26	20.5	M	6:39:00
SNL15	SCI130	8/6/2015	6:49:00	18	17.5	0.5	released	6:26	20.5	M	6:39:00
SNL15	SCI130	8/6/2015	6:50:00	18	17.5	0.5	released	6:26	20.5	M	6:39:00
SNL15	SCI130	8/6/2015	6:51:00	18	17.5	0.5	released	6:26	20.5	M	6:39:00
SNL15	SCI130	8/6/2015	6:52:00	18	17.5	0.5	released	6:26	20.5	M	6:39:00
SNL15	SCI130	8/6/2015	6:53:00	18	17.5	0.5	released	6:26	20.5	M	6:39:00
SNL15	SCI130	8/6/2015	6:54:00	18	17.5	0.5	released	6:26	20.5	M	6:39:00
SNL15	SCI130	8/6/2015	6:55:00	18	17.5	0.5	released	6:26	20.5	M	6:39:00
SNL15	SCI130	8/6/2015	6:56:00	18	17.5	0.5	released	6:26	20.5	M	6:39:00
SNL15	SCI130	8/6/2015	6:57:00	18	17.5	0.5	released	6:26	20.5	M	6:39:00
SNL15	SCI130	8/6/2015	6:58:00	18	17.5	0.5	released	6:26	20.5	M	6:39:00
SNL15	SCI130	8/6/2015	6:59:00	18	17.5	0.5	released	6:26	20.5	M	6:39:00
SNL15	SCI130	8/6/2015	7:00:00	18	17.5	0.5	released	6:26	20.5	M	6:39:00
SNL15	SCI130	8/6/2015	7:01:00	18	17.5	0.5	released	6:26	20.5	M	6:39:00
SNL15	SCI130	8/6/2015	7:02:00	18	17.5	0.5	released	6:26	20.5	M	6:39:00
SNL15	SCI130	8/6/2015	7:03:00	18	17.5	0.5	released	6:26	20.5	M	6:39:00
SNL15	SCI130	8/6/2015	7:04:00	18	17.5	0.5	released	6:26	20.5	M	6:39:00
SNL15	SCI130	8/6/2015	7:05:00	18	17.5	0.5	released	6:26	20.5	M	6:39:00
SNL15	SCI130	8/6/2015	7:06:00	18	17.5	0.5	released	6:26	20.5	M	6:39:00
SNL15	SCI130	8/6/2015	7:07:00	18.5	17.5	1	released	6:26	20.5	M	6:39:00
SNL16	SCI131	8/6/2015	6:04:00	17.5	17.5	0	before	6:33	17	F	6:47:00
SNL16	SCI131	8/6/2015	6:05:00	17.5	17.5	0	before	6:33	17	F	6:47:00
SNL16	SCI131	8/6/2015	6:06:00	17.5	17.5	0	before	6:33	17	F	6:47:00
SNL16	SCI131	8/6/2015	6:07:00	17.5	17.5	0	before	6:33	17	F	6:47:00
SNL16	SCI131	8/6/2015	6:08:00	17.5	17.5	0	before	6:33	17	F	6:47:00
SNL16	SCI131	8/6/2015	6:09:00	17.5	17.5	0	before	6:33	17	F	6:47:00
SNL16	SCI131	8/6/2015	6:10:00	17.5	18	-0.5	before	6:33	17	F	6:47:00
SNL16	SCI131	8/6/2015	6:11:00	17.5	18	-0.5	before	6:33	17	F	6:47:00
SNL16	SCI131	8/6/2015	6:12:00	17.5	18	-0.5	before	6:33	17	F	6:47:00
SNL16	SCI131	8/6/2015	6:13:00	18	18	0	before	6:33	17	F	6:47:00
SNL16	SCI131	8/6/2015	6:14:00	18	18	0	before	6:33	17	F	6:47:00
SNL16	SCI131	8/6/2015	6:15:00	18	18	0	before	6:33	17	F	6:47:00
SNL16	SCI131	8/6/2015	6:16:00	18	17.5	0.5	before	6:33	17	F	6:47:00
SNL16	SCI131	8/6/2015	6:17:00	17.5	17.5	0	before	6:33	17	F	6:47:00
SNL16	SCI131	8/6/2015	6:18:00	17.5	17	0.5	before	6:33	17	F	6:47:00
SNL16	SCI131	8/6/2015	6:19:00	17.5	16.5	1	before	6:33	17	F	6:47:00
SNL16	SCI131	8/6/2015	6:20:00	17	16.5	0.5	before	6:33	17	F	6:47:00
SNL16	SCI131	8/6/2015	6:21:00	17	16	1	before	6:33	17	F	6:47:00
SNL16	SCI131	8/6/2015	6:22:00	17	16	1	before	6:33	17	F	6:47:00
SNL16	SCI131	8/6/2015	6:23:00	17	16	1	before	6:33	17	F	6:47:00
SNL16	SCI131	8/6/2015	6:24:00	16.5	16	0.5	before	6:33	17	F	6:47:00
SNL16	SCI131	8/6/2015	6:25:00	16.5	16	0.5	before	6:33	17	F	6:47:00
SNL16	SCI131	8/6/2015	6:26:00	16.5	16	0.5	before	6:33	17	F	6:47:00
SNL16	SCI131	8/6/2015	6:27:00	16.5	16	0.5	before	6:33	17	F	6:47:00
SNL16	SCI131	8/6/2015	6:28:00	16.5	16	0.5	before	6:33	17	F	6:47:00
SNL16	SCI131	8/6/2015	6:29:00	16.5	16	0.5	before	6:33	17	F	6:47:00
SNL16	SCI131	8/6/2015	6:30:00	16.5	16	0.5	before	6:33	17	F	6:47:00
SNL16	SCI131	8/6/2015	6:31:00	16.5	16	0.5	before	6:33	17	F	6:47:00
SNL16	SCI131	8/6/2015	6:32:00	16.5	16	0.5	before	6:33	17	F	6:47:00
SNL16	SCI131	8/6/2015	6:33:00	16.5	16.5	0	occupied	6:33	17	F	6:47:00
SNL16	SCI131	8/6/2015	6:34:00	16.5	16	0.5	occupied	6:33	17	F	6:47:00
SNL16	SCI131	8/6/2015	6:35:00	17	16.5	0.5	occupied	6:33	17	F	6:47:00
SNL16	SCI131	8/6/2015	6:36:00	17.5	16.5	1	occupied	6:33	17	F	6:47:00
SNL16	SCI131	8/6/2015	6:37:00	17.5	16.5	1	occupied	6:33	17	F	6:47:00
SNL16	SCI131	8/6/2015	6:38:00	17.5	16.5	1	occupied	6:33	17	F	6:47:00
SNL16	SCI131	8/6/2015	6:39:00	17.5	16.5	1	occupied	6:33	17	F	6:47:00
SNL16	SCI131	8/6/2015	6:40:00	18	16.5	1.5	occupied	6:33	17	F	6:47:00
SNL16	SCI131	8/6/2015	6:41:00	18	16.5	1.5	occupied	6:33	17	F	6:47:00
SNL16	SCI131	8/6/2015	6:42:00	18	17	1	occupied	6:33	17	F	6:47:00
SNL16	SCI131	8/6/2015	6:43:00	18	17	1	occupied	6:33	17	F	6:47:00
SNL16	SCI131	8/6/2015	6:44:00	18	17	1	occupied	6:33	17	F	6:47:00
SNL16	SCI131	8/6/2015	6:45:00	18	17	1	occupied	6:33	17	F	6:47:00
SNL16	SCI131	8/6/2015	6:46:00	18.5	17	1.5	occupied	6:33	17	F	6:47:00
SNL16	SCI131	8/6/2015	6:47:00	18.5	17	1.5	released	6:33	17	F	6:47:00
SNL16	SCI131	8/6/2015	6:48:00	18	17	1	released	6:33	17	F	6:47:00
SNL16	SCI131	8/6/2015	6:49:00	18	17	1	released	6:33	17	F	6:47:00
SNL16	SCI131	8/6/2015	6:50:00	18	17	1	released	6:33	17	F	6:47:00
SNL16	SCI131	8/6/2015	6:51:00	18	17	1	released	6:33	17	F	6:47:00
SNL16	SCI131	8/6/2015	6:52:00	17.5	17	0.5	released	6:33	17	F	6:47:00
SNL16	SCI131	8/6/2015	6:53:00	17.5	17	0.5	released	6:33	17	F	6:47:00
SNL16	SCI131	8/6/2015	6:54:00	17.5	17	0.5	released	6:33	17	F	6:47:00
SNL16	SCI131	8/6/2015	6:55:00	17.5	17	0.5	released	6:33	17	F	6:47:00
SNL16	SCI131	8/6/2015	6:56:00	17.5	17	0.5	released	6:33	17	F	6:47:00
SNL16	SCI131	8/6/2015	6:57:00	17.5	17	0.5	released	6:33	17	F	6:47:00
SNL16	SCI131	8/6/2015	6:58:00	17.5	17	0.5	released	6:33	17	F	6:47:00
SNL16	SCI131	8/6/2015	6:59:00	17.5	17	0.5	released	6:33	17	F	6:47:00
SNL16	SCI131	8/6/2015	7:00:00	17.5	17	0.5	released	6:33	17	F	6:47:00
SNL16	SCI131	8/6/2015	7:01:00	17.5	17	0.5	released	6:33	17	F	6:47:00
SNL16	SCI131	8/6/2015	7:02:00	17.5	17	0.5	released	6:33	17	F	6:47:00
SNL16	SCI131	8/6/2015	7:03:00	17.5	17	0.5	released	6:33	17	F	6:47:00
SNL16	SCI131	8/6/2015	7:04:00	17.5	17.5	0	released	6:33	17	F	6:47:00
SNL16	SCI131	8/6/2015	7:05:00	17.5	17.5	0	released	6:33	17	F	6:47:00
SNL16	SCI131	8/6/2015	7:06:00	17.5	17.5	0	released	6:33	17	F	6:47:00
SNL16	SCI131	8/6/2015	7:07:00	17.5	17.5	0	released	6:33	17	F	6:47:00
SNL16	SCI131	8/6/2015	7:08:00	17.5	17.5	0	released	6:33	17	F	6:47:00
SNL17	SCI138	8/7/2015	6:05:00	17.5	17.5	0	before	6:35	16.5	M	6:48:00
SNL17	SCI138	8/7/2015	6:06:00	17.5	17.5	0	before	6:35	16.5	M	6:48:00
SNL17	SCI138	8/7/2015	6:07:00	17.5	17.5	0	before	6:35	16.5	M	6:48:00
SNL17	SCI138	8/7/2015	6:08:00	17.5	17.5	0	before	6:35	16.5	M	6:48:00
SNL17	SCI138	8/7/2015	6:09:00	17.5	17.5	0	before	6:35	16.5	M	6:48:00
SNL17	SCI138	8/7/2015	6:10:00	17.5	17.5	0	before	6:35	16.5	M	6:48:00
SNL17	SCI138	8/7/2015	6:11:00	17.5	17.5	0	before	6:35	16.5	M	6:48:00
SNL17	SCI138	8/7/2015	6:12:00	17.5	17.5	0	before	6:35	16.5	M	6:48:00
SNL17	SCI138	8/7/2015	6:13:00	17.5	17.5	0	before	6:35	16.5	M	6:48:00
SNL17	SCI138	8/7/2015	6:14:00	17.5	17.5	0	before	6:35	16.5	M	6:48:00
SNL17	SCI138	8/7/2015	6:15:00	17.5	17.5	0	before	6:35	16.5	M	6:48:00
SNL17	SCI138	8/7/2015	6:16:00	17.5	17.5	0	before	6:35	16.5	M	6:48:00
SNL17	SCI138	8/7/2015	6:17:00	17.5	17.5	0	before	6:35	16.5	M	6:48:00
SNL17	SCI138	8/7/2015	6:18:00	17.5	17.5	0	before	6:35	16.5	M	6:48:00
SNL17	SCI138	8/7/2015	6:19:00	17.5	17.5	0	before	6:35	16.5	M	6:48:00
SNL17	SCI138	8/7/2015	6:20:00	17.5	17.5	0	before	6:35	16.5	M	6:48:00
SNL17	SCI138	8/7/2015	6:21:00	17.5	17.5	0	before	6:35	16.5	M	6:48:00
SNL17	SCI138	8/7/2015	6:22:00	17.5	17.5	0	before	6:35	16.5	M	6:48:00
SNL17	SCI138	8/7/2015	6:23:00	17.5	17.5	0	before	6:35	16.5	M	6:48:00
SNL17	SCI138	8/7/2015	6:24:00	17.5	17.5	0	before	6:35	16.5	M	6:48:00
SNL17	SCI138	8/7/2015	6:25:00	17.5	17.5	0	before	6:35	16.5	M	6:48:00
SNL17	SCI138	8/7/2015	6:26:00	18	17.5	0.5	before	6:35	16.5	M	6:48:00
SNL17	SCI138	8/7/2015	6:27:00	17.5	17.5	0	before	6:35	16.5	M	6:48:00
SNL17	SCI138	8/7/2015	6:28:00	17.5	17.5	0	before	6:35	16.5	M	6:48:00
SNL17	SCI138	8/7/2015	6:29:00	17.5	17.5	0	before	6:35	16.5	M	6:48:00
SNL17	SCI138	8/7/2015	6:30:00	17.5	17	0.5	before	6:35	16.5	M	6:48:00
SNL17	SCI138	8/7/2015	6:31:00	17.5	17.5	0	before	6:35	16.5	M	6:48:00
SNL17	SCI138	8/7/2015	6:32:00	18	17.5	0.5	before	6:35	16.5	M	6:48:00
SNL17	SCI138	8/7/2015	6:33:00	18	17.5	0.5	before	6:35	16.5	M	6:48:00
SNL17	SCI138	8/7/2015	6:34:00	18	17.5	0.5	before	6:35	16.5	M	6:48:00
SNL17	SCI138	8/7/2015	6:35:00	18	17.5	0.5	occupied	6:35	16.5	M	6:48:00
SNL17	SCI138	8/7/2015	6:36:00	18	17.5	0.5	occupied	6:35	16.5	M	6:48:00
SNL17	SCI138	8/7/2015	6:37:00	18.5	18	0.5	occupied	6:35	16.5	M	6:48:00
SNL17	SCI138	8/7/2015	6:38:00	18.5	18	0.5	occupied	6:35	16.5	M	6:48:00
SNL17	SCI138	8/7/2015	6:39:00	19	18	1	occupied	6:35	16.5	M	6:48:00
SNL17	SCI138	8/7/2015	6:40:00	19	18	1	occupied	6:35	16.5	M	6:48:00
SNL17	SCI138	8/7/2015	6:41:00	19.5	18	1.5	occupied	6:35	16.5	M	6:48:00
SNL17	SCI138	8/7/2015	6:42:00	19.5	18	1.5	occupied	6:35	16.5	M	6:48:00
SNL17	SCI138	8/7/2015	6:43:00	19.5	18.5	1	occupied	6:35	16.5	M	6:48:00
SNL17	SCI138	8/7/2015	6:44:00	20	18.5	1.5	occupied	6:35	16.5	M	6:48:00
SNL17	SCI138	8/7/2015	6:45:00	19.5	18.5	1	occupied	6:35	16.5	M	6:48:00
SNL17	SCI138	8/7/2015	6:46:00	19.5	18.5	1	occupied	6:35	16.5	M	6:48:00
SNL17	SCI138	8/7/2015	6:47:00	19.5	18.5	1	occupied	6:35	16.5	M	6:48:00
SNL17	SCI138	8/7/2015	6:48:00	20	18.5	1.5	released	6:35	16.5	M	6:48:00
SNL17	SCI138	8/7/2015	6:49:00	20	18.5	1.5	released	6:35	16.5	M	6:48:00
SNL17	SCI138	8/7/2015	6:50:00	20	18.5	1.5	released	6:35	16.5	M	6:48:00
SNL17	SCI138	8/7/2015	6:51:00	19.5	18.5	1	released	6:35	16.5	M	6:48:00
SNL17	SCI138	8/7/2015	6:52:00	19.5	18.5	1	released	6:35	16.5	M	6:48:00
SNL17	SCI138	8/7/2015	6:53:00	19.5	18.5	1	released	6:35	16.5	M	6:48:00
SNL17	SCI138	8/7/2015	6:54:00	19	18.5	0.5	released	6:35	16.5	M	6:48:00
SNL17	SCI138	8/7/2015	6:55:00	19	18.5	0.5	released	6:35	16.5	M	6:48:00
SNL17	SCI138	8/7/2015	6:56:00	19	18.5	0.5	released	6:35	16.5	M	6:48:00
SNL17	SCI138	8/7/2015	6:57:00	19	18.5	0.5	released	6:35	16.5	M	6:48:00
SNL17	SCI138	8/7/2015	6:58:00	18.5	18.5	0	released	6:35	16.5	M	6:48:00
SNL18	SCI141	8/7/2015	6:41:00	17.5	17.5	0	before	7:11	25.5	F	7:22:00
SNL18	SCI141	8/7/2015	6:42:00	17.5	17.5	0	before	7:11	25.5	F	7:22:00
SNL18	SCI141	8/7/2015	6:43:00	17.5	17.5	0	before	7:11	25.5	F	7:22:00
SNL18	SCI141	8/7/2015	6:44:00	17.5	17.5	0	before	7:11	25.5	F	7:22:00
SNL18	SCI141	8/7/2015	6:45:00	17.5	17.5	0	before	7:11	25.5	F	7:22:00
SNL18	SCI141	8/7/2015	6:46:00	18	17.5	0.5	before	7:11	25.5	F	7:22:00
SNL18	SCI141	8/7/2015	6:47:00	18	17.5	0.5	before	7:11	25.5	F	7:22:00
SNL18	SCI141	8/7/2015	6:48:00	18	17.5	0.5	before	7:11	25.5	F	7:22:00
SNL18	SCI141	8/7/2015	6:49:00	18	17.5	0.5	before	7:11	25.5	F	7:22:00
SNL18	SCI141	8/7/2015	6:50:00	18	17.5	0.5	before	7:11	25.5	F	7:22:00
SNL18	SCI141	8/7/2015	6:51:00	18	17.5	0.5	before	7:11	25.5	F	7:22:00
SNL18	SCI141	8/7/2015	6:52:00	18	17.5	0.5	before	7:11	25.5	F	7:22:00
SNL18	SCI141	8/7/2015	6:53:00	18	17.5	0.5	before	7:11	25.5	F	7:22:00
SNL18	SCI141	8/7/2015	6:54:00	18	17.5	0.5	before	7:11	25.5	F	7:22:00
SNL18	SCI141	8/7/2015	6:55:00	18	17.5	0.5	before	7:11	25.5	F	7:22:00
SNL18	SCI141	8/7/2015	6:56:00	18	17.5	0.5	before	7:11	25.5	F	7:22:00
SNL18	SCI141	8/7/2015	6:57:00	18	17.5	0.5	before	7:11	25.5	F	7:22:00
SNL18	SCI141	8/7/2015	6:58:00	18	17.5	0.5	before	7:11	25.5	F	7:22:00
SNL18	SCI141	8/7/2015	6:59:00	18	17.5	0.5	before	7:11	25.5	F	7:22:00
SNL18	SCI141	8/7/2015	7:00:00	18	17.5	0.5	before	7:11	25.5	F	7:22:00
SNL18	SCI141	8/7/2015	7:01:00	18	17.5	0.5	before	7:11	25.5	F	7:22:00
SNL18	SCI141	8/7/2015	7:02:00	18	17.5	0.5	before	7:11	25.5	F	7:22:00
SNL18	SCI141	8/7/2015	7:03:00	18	17.5	0.5	before	7:11	25.5	F	7:22:00
SNL18	SCI141	8/7/2015	7:04:00	18	17.5	0.5	before	7:11	25.5	F	7:22:00
SNL18	SCI141	8/7/2015	7:05:00	18	17.5	0.5	before	7:11	25.5	F	7:22:00
SNL18	SCI141	8/7/2015	7:06:00	18	17.5	0.5	before	7:11	25.5	F	7:22:00
SNL18	SCI141	8/7/2015	7:07:00	18	17.5	0.5	before	7:11	25.5	F	7:22:00
SNL18	SCI141	8/7/2015	7:08:00	18	17.5	0.5	before	7:11	25.5	F	7:22:00
SNL18	SCI141	8/7/2015	7:09:00	18	17	1	before	7:11	25.5	F	7:22:00
SNL18	SCI141	8/7/2015	7:10:00	18	17.5	0.5	before	7:11	25.5	F	7:22:00
SNL18	SCI141	8/7/2015	7:11:00	18	17.5	0.5	occupied	7:11	25.5	F	7:22:00
SNL18	SCI141	8/7/2015	7:12:00	18.5	17.5	1	occupied	7:11	25.5	F	7:22:00
SNL18	SCI141	8/7/2015	7:13:00	18.5	17.5	1	occupied	7:11	25.5	F	7:22:00
SNL18	SCI141	8/7/2015	7:14:00	18.5	17.5	1	occupied	7:11	25.5	F	7:22:00
SNL18	SCI141	8/7/2015	7:15:00	19.5	17.5	2	occupied	7:11	25.5	F	7:22:00
SNL18	SCI141	8/7/2015	7:16:00	19.5	17.5	2	occupied	7:11	25.5	F	7:22:00
SNL18	SCI141	8/7/2015	7:17:00	19	17.5	1.5	occupied	7:11	25.5	F	7:22:00
SNL18	SCI141	8/7/2015	7:18:00	19	17.5	1.5	occupied	7:11	25.5	F	7:22:00
SNL18	SCI141	8/7/2015	7:19:00	19.5	17.5	2	occupied	7:11	25.5	F	7:22:00
SNL18	SCI141	8/7/2015	7:20:00	19.5	17.5	2	occupied	7:11	25.5	F	7:22:00
SNL18	SCI141	8/7/2015	7:21:00	19	17.5	1.5	occupied	7:11	25.5	F	7:22:00
SNL18	SCI141	8/7/2015	7:22:00	19	17.5	1.5	released	7:11	25.5	F	7:22:00
SNL18	SCI141	8/7/2015	7:23:00	19	17.5	1.5	released	7:11	25.5	F	7:22:00
SNL18	SCI141	8/7/2015	7:24:00	18.5	17.5	1	released	7:11	25.5	F	7:22:00
SNL18	SCI141	8/7/2015	7:25:00	18.5	17.5	1	released	7:11	25.5	F	7:22:00
SNL18	SCI141	8/7/2015	7:26:00	18.5	17.5	1	released	7:11	25.5	F	7:22:00
SNL18	SCI141	8/7/2015	7:27:00	18.5	17.5	1	released	7:11	25.5	F	7:22:00
SNL18	SCI141	8/7/2015	7:28:00	18.5	17.5	1	released	7:11	25.5	F	7:22:00
SNL18	SCI141	8/7/2015	7:29:00	18	17.5	0.5	released	7:11	25.5	F	7:22:00
SNL18	SCI141	8/7/2015	7:30:00	18	17.5	0.5	released	7:11	25.5	F	7:22:00
SNL18	SCI141	8/7/2015	7:31:00	18	17.5	0.5	released	7:11	25.5	F	7:22:00
SNL19	SCI162	8/8/2015	6:01:00	13	13	0	before	6:30	18.5	M	6:45:00
SNL19	SCI162	8/8/2015	6:02:00	13	13	0	before	6:30	18.5	M	6:45:00
SNL19	SCI162	8/8/2015	6:03:00	13	13	0	before	6:30	18.5	M	6:45:00
SNL19	SCI162	8/8/2015	6:04:00	13	13	0	before	6:30	18.5	M	6:45:00
SNL19	SCI162	8/8/2015	6:05:00	13	12.5	0.5	before	6:30	18.5	M	6:45:00
SNL19	SCI162	8/8/2015	6:06:00	12.5	12.5	0	before	6:30	18.5	M	6:45:00
SNL19	SCI162	8/8/2015	6:07:00	12.5	12.5	0	before	6:30	18.5	M	6:45:00
SNL19	SCI162	8/8/2015	6:08:00	12.5	12.5	0	before	6:30	18.5	M	6:45:00
SNL19	SCI162	8/8/2015	6:09:00	12.5	12.5	0	before	6:30	18.5	M	6:45:00
SNL19	SCI162	8/8/2015	6:10:00	12.5	12	0.5	before	6:30	18.5	M	6:45:00
SNL19	SCI162	8/8/2015	6:11:00	12.5	12.5	0	before	6:30	18.5	M	6:45:00
SNL19	SCI162	8/8/2015	6:12:00	12.5	12.5	0	before	6:30	18.5	M	6:45:00
SNL19	SCI162	8/8/2015	6:13:00	12.5	12.5	0	before	6:30	18.5	M	6:45:00
SNL19	SCI162	8/8/2015	6:14:00	12.5	12.5	0	before	6:30	18.5	M	6:45:00
SNL19	SCI162	8/8/2015	6:15:00	12.5	12.5	0	before	6:30	18.5	M	6:45:00
SNL19	SCI162	8/8/2015	6:16:00	12.5	12	0.5	before	6:30	18.5	M	6:45:00
SNL19	SCI162	8/8/2015	6:17:00	12.5	12	0.5	before	6:30	18.5	M	6:45:00
SNL19	SCI162	8/8/2015	6:18:00	12.5	12.5	0	before	6:30	18.5	M	6:45:00
SNL19	SCI162	8/8/2015	6:19:00	12.5	12.5	0	before	6:30	18.5	M	6:45:00
SNL19	SCI162	8/8/2015	6:20:00	12.5	13	-0.5	before	6:30	18.5	M	6:45:00
SNL19	SCI162	8/8/2015	6:21:00	13	13.5	-0.5	before	6:30	18.5	M	6:45:00
SNL19	SCI162	8/8/2015	6:22:00	13.5	14	-0.5	before	6:30	18.5	M	6:45:00
SNL19	SCI162	8/8/2015	6:23:00	14	14	0	before	6:30	18.5	M	6:45:00
SNL19	SCI162	8/8/2015	6:24:00	14	14	0	before	6:30	18.5	M	6:45:00
SNL19	SCI162	8/8/2015	6:25:00	14	14	0	before	6:30	18.5	M	6:45:00
SNL19	SCI162	8/8/2015	6:26:00	14	14	0	before	6:30	18.5	M	6:45:00
SNL19	SCI162	8/8/2015	6:27:00	14	14	0	before	6:30	18.5	M	6:45:00
SNL19	SCI162	8/8/2015	6:28:00	14	14	0	before	6:30	18.5	M	6:45:00
SNL19	SCI162	8/8/2015	6:29:00	14	14	0	before	6:30	18.5	M	6:45:00
SNL19	SCI162	8/8/2015	6:30:00	14	14	0	occupied	6:30	18.5	M	6:45:00
SNL19	SCI162	8/8/2015	6:31:00	14	14	0	occupied	6:30	18.5	M	6:45:00
SNL19	SCI162	8/8/2015	6:32:00	14	14	0	occupied	6:30	18.5	M	6:45:00
SNL19	SCI162	8/8/2015	6:33:00	14.5	14	0.5	occupied	6:30	18.5	M	6:45:00
SNL19	SCI162	8/8/2015	6:34:00	14.5	14	0.5	occupied	6:30	18.5	M	6:45:00
SNL19	SCI162	8/8/2015	6:35:00	14.5	14	0.5	occupied	6:30	18.5	M	6:45:00
SNL19	SCI162	8/8/2015	6:36:00	14.5	14	0.5	occupied	6:30	18.5	M	6:45:00
SNL19	SCI162	8/8/2015	6:37:00	14.5	14	0.5	occupied	6:30	18.5	M	6:45:00
SNL19	SCI162	8/8/2015	6:38:00	14.5	14	0.5	occupied	6:30	18.5	M	6:45:00
SNL19	SCI162	8/8/2015	6:39:00	14.5	14	0.5	occupied	6:30	18.5	M	6:45:00
SNL19	SCI162	8/8/2015	6:40:00	14.5	14	0.5	occupied	6:30	18.5	M	6:45:00
SNL19	SCI162	8/8/2015	6:41:00	15	14	1	occupied	6:30	18.5	M	6:45:00
SNL19	SCI162	8/8/2015	6:42:00	15	14.5	0.5	occupied	6:30	18.5	M	6:45:00
SNL19	SCI162	8/8/2015	6:43:00	15	14.5	0.5	occupied	6:30	18.5	M	6:45:00
SNL19	SCI162	8/8/2015	6:44:00	15	14.5	0.5	occupied	6:30	18.5	M	6:45:00
SNL19	SCI162	8/8/2015	6:45:00	15	14.5	0.5	released	6:30	18.5	M	6:45:00
SNL19	SCI162	8/8/2015	6:46:00	15	15	0	released	6:30	18.5	M	6:45:00
SNL19	SCI162	8/8/2015	6:47:00	15.5	15	0.5	released	6:30	18.5	M	6:45:00
SNL19	SCI162	8/8/2015	6:48:00	15.5	15	0.5	released	6:30	18.5	M	6:45:00
SNL19	SCI162	8/8/2015	6:49:00	15	15	0	released	6:30	18.5	M	6:45:00
SNL19	SCI162	8/8/2015	6:50:00	15	15	0	released	6:30	18.5	M	6:45:00
SNL19	SCI162	8/8/2015	6:51:00	15	15	0	released	6:30	18.5	M	6:45:00
SNL19	SCI162	8/8/2015	6:52:00	15	15.5	-0.5	released	6:30	18.5	M	6:45:00
SNL19	SCI162	8/8/2015	6:53:00	15.5	15.5	0	released	6:30	18.5	M	6:45:00
SNL19	SCI162	8/8/2015	6:54:00	15.5	15.5	0	released	6:30	18.5	M	6:45:00
SNL19	SCI162	8/8/2015	6:55:00	15.5	15.5	0	released	6:30	18.5	M	6:45:00
SNL19	SCI162	8/8/2015	6:56:00	15.5	15.5	0	released	6:30	18.5	M	6:45:00
SNL19	SCI162	8/8/2015	6:57:00	15.5	15.5	0	released	6:30	18.5	M	6:45:00
SNL19	SCI162	8/8/2015	6:58:00	15.5	15.5	0	released	6:30	18.5	M	6:45:00
SNL19	SCI162	8/8/2015	6:59:00	15.5	16	-0.5	released	6:30	18.5	M	6:45:00
SNL19	SCI162	8/8/2015	7:00:00	15.5	16	-0.5	released	6:30	18.5	M	6:45:00
SNL19	SCI162	8/8/2015	7:01:00	15.5	16	-0.5	released	6:30	18.5	M	6:45:00
SNL19	SCI162	8/8/2015	7:02:00	16	16	0	released	6:30	18.5	M	6:45:00
SNL19	SCI162	8/8/2015	7:03:00	16	16	0	released	6:30	18.5	M	6:45:00
SNL19	SCI162	8/8/2015	7:04:00	16	16	0	released	6:30	18.5	M	6:45:00
SNL19	SCI162	8/8/2015	7:05:00	16	16	0	released	6:30	18.5	M	6:45:00
SNL19	SCI162	8/8/2015	7:06:00	16	16	0	released	6:30	18.5	M	6:45:00
SNL19	SCI162	8/8/2015	7:07:00	16	16	0	released	6:30	18.5	M	6:45:00
SNL19	SCI162	8/8/2015	7:08:00	16	16	0	released	6:30	18.5	M	6:45:00
SNL19	SCI162	8/8/2015	7:09:00	16	16	0	released	6:30	18.5	M	6:45:00
SNL19	SCI162	8/8/2015	7:10:00	16	16	0	released	6:30	18.5	M	6:45:00
SNL20	SCI169	8/8/2015	6:49:00	15	15	0	before	7:18	16	M	7:31:00
SNL20	SCI169	8/8/2015	6:50:00	15	15	0	before	7:18	16	M	7:31:00
SNL20	SCI169	8/8/2015	6:51:00	15	15.5	-0.5	before	7:18	16	M	7:31:00
SNL20	SCI169	8/8/2015	6:52:00	15.5	15.5	0	before	7:18	16	M	7:31:00
SNL20	SCI169	8/8/2015	6:53:00	15.5	15.5	0	before	7:18	16	M	7:31:00
SNL20	SCI169	8/8/2015	6:54:00	15.5	15.5	0	before	7:18	16	M	7:31:00
SNL20	SCI169	8/8/2015	6:55:00	15.5	16	-0.5	before	7:18	16	M	7:31:00
SNL20	SCI169	8/8/2015	6:56:00	15.5	16	-0.5	before	7:18	16	M	7:31:00
SNL20	SCI169	8/8/2015	6:57:00	16	16	0	before	7:18	16	M	7:31:00
SNL20	SCI169	8/8/2015	6:58:00	16	16	0	before	7:18	16	M	7:31:00
SNL20	SCI169	8/8/2015	6:59:00	16	16	0	before	7:18	16	M	7:31:00
SNL20	SCI169	8/8/2015	7:00:00	16	16	0	before	7:18	16	M	7:31:00
SNL20	SCI169	8/8/2015	7:01:00	16	16	0	before	7:18	16	M	7:31:00
SNL20	SCI169	8/8/2015	7:02:00	16	16	0	before	7:18	16	M	7:31:00
SNL20	SCI169	8/8/2015	7:03:00	16	16	0	before	7:18	16	M	7:31:00
SNL20	SCI169	8/8/2015	7:04:00	16	16	0	before	7:18	16	M	7:31:00
SNL20	SCI169	8/8/2015	7:05:00	16	16	0	before	7:18	16	M	7:31:00
SNL20	SCI169	8/8/2015	7:06:00	16	16.5	-0.5	before	7:18	16	M	7:31:00
SNL20	SCI169	8/8/2015	7:07:00	16.5	16.5	0	before	7:18	16	M	7:31:00
SNL20	SCI169	8/8/2015	7:08:00	16.5	16.5	0	before	7:18	16	M	7:31:00
SNL20	SCI169	8/8/2015	7:09:00	16.5	16	0.5	before	7:18	16	M	7:31:00
SNL20	SCI169	8/8/2015	7:10:00	16.5	16	0.5	before	7:18	16	M	7:31:00
SNL20	SCI169	8/8/2015	7:11:00	16.5	16	0.5	before	7:18	16	M	7:31:00
SNL20	SCI169	8/8/2015	7:12:00	16.5	16.5	0	before	7:18	16	M	7:31:00
SNL20	SCI169	8/8/2015	7:13:00	16.5	16.5	0	before	7:18	16	M	7:31:00
SNL20	SCI169	8/8/2015	7:14:00	16.5	16.5	0	before	7:18	16	M	7:31:00
SNL20	SCI169	8/8/2015	7:15:00	16.5	16.5	0	before	7:18	16	M	7:31:00
SNL20	SCI169	8/8/2015	7:16:00	17	16.5	0.5	before	7:18	16	M	7:31:00
SNL20	SCI169	8/8/2015	7:17:00	17	17	0	before	7:18	16	M	7:31:00
SNL20	SCI169	8/8/2015	7:18:00	17	17	0	occupied	7:18	16	M	7:31:00
SNL20	SCI169	8/8/2015	7:19:00	17	17	0	occupied	7:18	16	M	7:31:00
SNL20	SCI169	8/8/2015	7:20:00	18	17	1	occupied	7:18	16	M	7:31:00
SNL20	SCI169	8/8/2015	7:21:00	18	17.5	0.5	occupied	7:18	16	M	7:31:00
SNL20	SCI169	8/8/2015	7:22:00	18.5	17.5	1	occupied	7:18	16	M	7:31:00
SNL20	SCI169	8/8/2015	7:23:00	18.5	17.5	1	occupied	7:18	16	M	7:31:00
SNL20	SCI169	8/8/2015	7:24:00	19	17.5	1.5	occupied	7:18	16	M	7:31:00
SNL20	SCI169	8/8/2015	7:25:00	19	18	1	occupied	7:18	16	M	7:31:00
SNL20	SCI169	8/8/2015	7:26:00	19.5	18	1.5	occupied	7:18	16	M	7:31:00
SNL20	SCI169	8/8/2015	7:27:00	19.5	18	1.5	occupied	7:18	16	M	7:31:00
SNL20	SCI169	8/8/2015	7:28:00	19.5	18	1.5	occupied	7:18	16	M	7:31:00
SNL20	SCI169	8/8/2015	7:29:00	19.5	18.5	1	occupied	7:18	16	M	7:31:00
SNL20	SCI169	8/8/2015	7:30:00	20	18.5	1.5	occupied	7:18	16	M	7:31:00
SNL20	SCI169	8/8/2015	7:31:00	20	18.5	1.5	released	7:18	16	M	7:31:00
SNL20	SCI169	8/8/2015	7:32:00	19.5	18.5	1	released	7:18	16	M	7:31:00
SNL20	SCI169	8/8/2015	7:33:00	19.5	18.5	1	released	7:18	16	M	7:31:00
SNL20	SCI169	8/8/2015	7:34:00	19.5	18.5	1	released	7:18	16	M	7:31:00
SNL20	SCI169	8/8/2015	7:35:00	19.5	18.5	1	released	7:18	16	M	7:31:00
SNL20	SCI169	8/8/2015	7:36:00	19.5	19	0.5	released	7:18	16	M	7:31:00
SNL20	SCI169	8/8/2015	7:37:00	19.5	19	0.5	released	7:18	16	M	7:31:00
SNL20	SCI169	8/8/2015	7:38:00	19.5	19	0.5	released	7:18	16	M	7:31:00
SNL20	SCI169	8/8/2015	7:39:00	19.5	19	0.5	released	7:18	16	M	7:31:00
SNL20	SCI169	8/8/2015	7:40:00	19.5	19	0.5	released	7:18	16	M	7:31:00
SNL20	SCI169	8/8/2015	7:41:00	20	19	1	released	7:18	16	M	7:31:00
SNL21	SCI181	8/9/2015	5:35:00	15.5	15.5	0	before	6:05	23	F	6:16:00
SNL21	SCI181	8/9/2015	5:36:00	15.5	15.5	0	before	6:05	23	F	6:16:00
SNL21	SCI181	8/9/2015	5:37:00	15.5	15.5	0	before	6:05	23	F	6:16:00
SNL21	SCI181	8/9/2015	5:38:00	15.5	15.5	0	before	6:05	23	F	6:16:00
SNL21	SCI181	8/9/2015	5:39:00	15.5	15.5	0	before	6:05	23	F	6:16:00
SNL21	SCI181	8/9/2015	5:40:00	15.5	15.5	0	before	6:05	23	F	6:16:00
SNL21	SCI181	8/9/2015	5:41:00	15.5	15.5	0	before	6:05	23	F	6:16:00
SNL21	SCI181	8/9/2015	5:42:00	15.5	15.5	0	before	6:05	23	F	6:16:00
SNL21	SCI181	8/9/2015	5:43:00	15.5	15.5	0	before	6:05	23	F	6:16:00
SNL21	SCI181	8/9/2015	5:44:00	15.5	15.5	0	before	6:05	23	F	6:16:00
SNL21	SCI181	8/9/2015	5:45:00	15.5	16	-0.5	before	6:05	23	F	6:16:00
SNL21	SCI181	8/9/2015	5:46:00	15.5	16	-0.5	before	6:05	23	F	6:16:00
SNL21	SCI181	8/9/2015	5:47:00	15.5	16	-0.5	before	6:05	23	F	6:16:00
SNL21	SCI181	8/9/2015	5:48:00	15.5	16	-0.5	before	6:05	23	F	6:16:00
SNL21	SCI181	8/9/2015	5:49:00	15.5	16	-0.5	before	6:05	23	F	6:16:00
SNL21	SCI181	8/9/2015	5:50:00	15.5	16	-0.5	before	6:05	23	F	6:16:00
SNL21	SCI181	8/9/2015	5:51:00	15.5	16	-0.5	before	6:05	23	F	6:16:00
SNL21	SCI181	8/9/2015	5:52:00	15.5	16	-0.5	before	6:05	23	F	6:16:00
SNL21	SCI181	8/9/2015	5:53:00	15.5	16	-0.5	before	6:05	23	F	6:16:00
SNL21	SCI181	8/9/2015	5:54:00	15.5	16	-0.5	before	6:05	23	F	6:16:00
SNL21	SCI181	8/9/2015	5:55:00	15.5	16	-0.5	before	6:05	23	F	6:16:00
SNL21	SCI181	8/9/2015	5:56:00	15.5	16	-0.5	before	6:05	23	F	6:16:00
SNL21	SCI181	8/9/2015	5:57:00	15.5	16	-0.5	before	6:05	23	F	6:16:00
SNL21	SCI181	8/9/2015	5:58:00	16	16	0	before	6:05	23	F	6:16:00
SNL21	SCI181	8/9/2015	5:59:00	16	16	0	before	6:05	23	F	6:16:00
SNL21	SCI181	8/9/2015	6:00:00	16	16	0	before	6:05	23	F	6:16:00
SNL21	SCI181	8/9/2015	6:01:00	16	16	0	before	6:05	23	F	6:16:00
SNL21	SCI181	8/9/2015	6:02:00	16	15.5	0.5	before	6:05	23	F	6:16:00
SNL21	SCI181	8/9/2015	6:03:00	16	15.5	0.5	before	6:05	23	F	6:16:00
SNL21	SCI181	8/9/2015	6:04:00	16	15.5	0.5	before	6:05	23	F	6:16:00
SNL21	SCI181	8/9/2015	6:05:00	15.5	15.5	0	occupied	6:05	23	F	6:16:00
SNL21	SCI181	8/9/2015	6:06:00	16	15.5	0.5	occupied	6:05	23	F	6:16:00
SNL21	SCI181	8/9/2015	6:07:00	16	15.5	0.5	occupied	6:05	23	F	6:16:00
SNL21	SCI181	8/9/2015	6:08:00	16	15.5	0.5	occupied	6:05	23	F	6:16:00
SNL21	SCI181	8/9/2015	6:09:00	16	15.5	0.5	occupied	6:05	23	F	6:16:00
SNL21	SCI181	8/9/2015	6:10:00	16	15.5	0.5	occupied	6:05	23	F	6:16:00
SNL21	SCI181	8/9/2015	6:11:00	16	15.5	0.5	occupied	6:05	23	F	6:16:00
SNL21	SCI181	8/9/2015	6:12:00	16	15.5	0.5	occupied	6:05	23	F	6:16:00
SNL21	SCI181	8/9/2015	6:13:00	16	15.5	0.5	occupied	6:05	23	F	6:16:00
SNL21	SCI181	8/9/2015	6:14:00	16	15.5	0.5	occupied	6:05	23	F	6:16:00
SNL21	SCI181	8/9/2015	6:15:00	16	15.5	0.5	occupied	6:05	23	F	6:16:00
SNL21	SCI181	8/9/2015	6:16:00	16	15.5	0.5	released	6:05	23	F	6:16:00
SNL21	SCI181	8/9/2015	6:17:00	16	15.5	0.5	released	6:05	23	F	6:16:00
SNL21	SCI181	8/9/2015	6:18:00	16	16	0	released	6:05	23	F	6:16:00
SNL21	SCI181	8/9/2015	6:19:00	16	16	0	released	6:05	23	F	6:16:00
SNL21	SCI181	8/9/2015	6:20:00	16	16	0	released	6:05	23	F	6:16:00
SNL21	SCI181	8/9/2015	6:21:00	16	16	0	released	6:05	23	F	6:16:00
SNL21	SCI181	8/9/2015	6:22:00	16	16	0	released	6:05	23	F	6:16:00
SNL21	SCI181	8/9/2015	6:23:00	16	16	0	released	6:05	23	F	6:16:00
SNL21	SCI181	8/9/2015	6:24:00	16	16	0	released	6:05	23	F	6:16:00
SNL21	SCI181	8/9/2015	6:25:00	16	16	0	released	6:05	23	F	6:16:00
SNL29	ANA440	8/18/2015	5:53:00	19.5	19.5	0	before	6:23	18	F	6:49:00
SNL29	ANA440	8/18/2015	5:54:00	19.5	19.5	0	before	6:23	18	F	6:49:00
SNL29	ANA440	8/18/2015	5:55:00	19.5	19.5	0	before	6:23	18	F	6:49:00
SNL29	ANA440	8/18/2015	5:56:00	19.5	19.5	0	before	6:23	18	F	6:49:00
SNL29	ANA440	8/18/2015	5:57:00	19.5	19.5	0	before	6:23	18	F	6:49:00
SNL29	ANA440	8/18/2015	5:58:00	19.5	19.5	0	before	6:23	18	F	6:49:00
SNL29	ANA440	8/18/2015	5:59:00	19.5	19.5	0	before	6:23	18	F	6:49:00
SNL29	ANA440	8/18/2015	6:00:00	19.5	19.5	0	before	6:23	18	F	6:49:00
SNL29	ANA440	8/18/2015	6:01:00	19.5	19.5	0	before	6:23	18	F	6:49:00
SNL29	ANA440	8/18/2015	6:02:00	19.5	19.5	0	before	6:23	18	F	6:49:00
SNL29	ANA440	8/18/2015	6:03:00	19.5	19.5	0	before	6:23	18	F	6:49:00
SNL29	ANA440	8/18/2015	6:04:00	19.5	19.5	0	before	6:23	18	F	6:49:00
SNL29	ANA440	8/18/2015	6:05:00	19.5	19.5	0	before	6:23	18	F	6:49:00
SNL29	ANA440	8/18/2015	6:06:00	19.5	19.5	0	before	6:23	18	F	6:49:00
SNL29	ANA440	8/18/2015	6:07:00	19.5	19.5	0	before	6:23	18	F	6:49:00
SNL29	ANA440	8/18/2015	6:08:00	19.5	19.5	0	before	6:23	18	F	6:49:00
SNL29	ANA440	8/18/2015	6:09:00	19.5	19.5	0	before	6:23	18	F	6:49:00
SNL29	ANA440	8/18/2015	6:10:00	19.5	19.5	0	before	6:23	18	F	6:49:00
SNL29	ANA440	8/18/2015	6:11:00	19.5	19.5	0	before	6:23	18	F	6:49:00
SNL29	ANA440	8/18/2015	6:12:00	19.5	19.5	0	before	6:23	18	F	6:49:00
SNL29	ANA440	8/18/2015	6:13:00	19.5	19.5	0	before	6:23	18	F	6:49:00
SNL29	ANA440	8/18/2015	6:14:00	19.5	19.5	0	before	6:23	18	F	6:49:00
SNL29	ANA440	8/18/2015	6:15:00	19.5	19.5	0	before	6:23	18	F	6:49:00
SNL29	ANA440	8/18/2015	6:16:00	19.5	19.5	0	before	6:23	18	F	6:49:00
SNL29	ANA440	8/18/2015	6:17:00	19.5	19.5	0	before	6:23	18	F	6:49:00
SNL29	ANA440	8/18/2015	6:18:00	19.5	19.5	0	before	6:23	18	F	6:49:00
SNL29	ANA440	8/18/2015	6:19:00	19.5	19.5	0	before	6:23	18	F	6:49:00
SNL29	ANA440	8/18/2015	6:20:00	19.5	19.5	0	before	6:23	18	F	6:49:00
SNL29	ANA440	8/18/2015	6:21:00	19.5	19.5	0	before	6:23	18	F	6:49:00
SNL29	ANA440	8/18/2015	6:22:00	19.5	19.5	0	before	6:23	18	F	6:49:00
SNL29	ANA440	8/18/2015	6:23:00	19.5	19.5	0	occupied	6:23	18	F	6:49:00
SNL29	ANA440	8/18/2015	6:24:00	20	19.5	0.5	occupied	6:23	18	F	6:49:00
SNL29	ANA440	8/18/2015	6:25:00	20	19.5	0.5	occupied	6:23	18	F	6:49:00
SNL29	ANA440	8/18/2015	6:26:00	20.5	19.5	1	occupied	6:23	18	F	6:49:00
SNL29	ANA440	8/18/2015	6:27:00	20.5	19.5	1	occupied	6:23	18	F	6:49:00
SNL29	ANA440	8/18/2015	6:28:00	21	20	1	occupied	6:23	18	F	6:49:00
SNL29	ANA440	8/18/2015	6:29:00	21	20	1	occupied	6:23	18	F	6:49:00
SNL29	ANA440	8/18/2015	6:30:00	21.5	20	1.5	occupied	6:23	18	F	6:49:00
SNL29	ANA440	8/18/2015	6:31:00	21.5	20	1.5	occupied	6:23	18	F	6:49:00
SNL29	ANA440	8/18/2015	6:32:00	21.5	20	1.5	occupied	6:23	18	F	6:49:00
SNL29	ANA440	8/18/2015	6:33:00	21.5	20	1.5	occupied	6:23	18	F	6:49:00
SNL29	ANA440	8/18/2015	6:34:00	21.5	20	1.5	occupied	6:23	18	F	6:49:00
SNL29	ANA440	8/18/2015	6:35:00	21.5	20	1.5	occupied	6:23	18	F	6:49:00
SNL29	ANA440	8/18/2015	6:36:00	21.5	20	1.5	occupied	6:23	18	F	6:49:00
SNL29	ANA440	8/18/2015	6:37:00	21.5	20	1.5	occupied	6:23	18	F	6:49:00
SNL29	ANA440	8/18/2015	6:38:00	22	20.5	1.5	occupied	6:23	18	F	6:49:00
SNL29	ANA440	8/18/2015	6:39:00	22.5	20.5	2	occupied	6:23	18	F	6:49:00
SNL29	ANA440	8/18/2015	6:40:00	22	20.5	1.5	occupied	6:23	18	F	6:49:00
SNL29	ANA440	8/18/2015	6:41:00	22	20.5	1.5	occupied	6:23	18	F	6:49:00
SNL29	ANA440	8/18/2015	6:42:00	22	20.5	1.5	occupied	6:23	18	F	6:49:00
SNL29	ANA440	8/18/2015	6:43:00	21.5	20.5	1	occupied	6:23	18	F	6:49:00
SNL29	ANA440	8/18/2015	6:44:00	21.5	20.5	1	occupied	6:23	18	F	6:49:00
SNL29	ANA440	8/18/2015	6:45:00	21.5	20.5	1	occupied	6:23	18	F	6:49:00
SNL29	ANA440	8/18/2015	6:46:00	21.5	20.5	1	occupied	6:23	18	F	6:49:00
SNL29	ANA440	8/18/2015	6:47:00	22	20.5	1.5	occupied	6:23	18	F	6:49:00
SNL29	ANA440	8/18/2015	6:48:00	22	20.5	1.5	occupied	6:23	18	F	6:49:00
SNL29	ANA440	8/18/2015	6:49:00	21.5	20.5	1	released	6:23	18	F	6:49:00
SNL29	ANA440	8/18/2015	6:50:00	21.5	20.5	1	released	6:23	18	F	6:49:00
SNL29	ANA440	8/18/2015	6:51:00	21	20.5	0.5	released	6:23	18	F	6:49:00
SNL29	ANA440	8/18/2015	6:52:00	21	20.5	0.5	released	6:23	18	F	6:49:00
SNL29	ANA440	8/18/2015	6:53:00	21	20.5	0.5	released	6:23	18	F	6:49:00
SNL29	ANA440	8/18/2015	6:54:00	20.5	20	0.5	released	6:23	18	F	6:49:00
SNL29	ANA440	8/18/2015	6:55:00	20.5	20	0.5	released	6:23	18	F	6:49:00
SNL29	ANA440	8/18/2015	6:56:00	20.5	20	0.5	released	6:23	18	F	6:49:00
SNL29	ANA440	8/18/2015	6:57:00	20.5	20	0.5	released	6:23	18	F	6:49:00
SNL29	ANA440	8/18/2015	6:58:00	20.5	20	0.5	released	6:23	18	F	6:49:00
SNL29	ANA440	8/18/2015	6:59:00	20.5	20	0.5	released	6:23	18	F	6:49:00
SNL29	ANA440	8/18/2015	7:00:00	20.5	20	0.5	released	6:23	18	F	6:49:00
SNL29	ANA440	8/18/2015	7:01:00	20.5	20	0.5	released	6:23	18	F	6:49:00
SNL29	ANA440	8/18/2015	7:02:00	20.5	20	0.5	released	6:23	18	F	6:49:00
SNL29	ANA440	8/18/2015	7:03:00	20.5	20	0.5	released	6:23	18	F	6:49:00
SNL29	ANA440	8/18/2015	7:04:00	20.5	20	0.5	released	6:23	18	F	6:49:00
SNL29	ANA440	8/18/2015	7:05:00	20.5	20	0.5	released	6:23	18	F	6:49:00
SNL29	ANA440	8/18/2015	7:06:00	20.5	20.5	0	released	6:23	18	F	6:49:00
SNL29	ANA440	8/18/2015	7:07:00	20.5	20.5	0	released	6:23	18	F	6:49:00
SNL29	ANA440	8/18/2015	7:08:00	20.5	20.5	0	released	6:23	18	F	6:49:00
SNL29	ANA440	8/18/2015	7:09:00	20.5	20.5	0	released	6:23	18	F	6:49:00
SNL29	ANA440	8/18/2015	7:10:00	20.5	20.5	0	released	6:23	18	F	6:49:00
SNL29	ANA440	8/18/2015	7:11:00	20.5	20.5	0	released	6:23	18	F	6:49:00
SNL29	ANA440	8/18/2015	7:12:00	20.5	20.5	0	released	6:23	18	F	6:49:00
SNL29	ANA440	8/18/2015	7:13:00	20.5	20.5	0	released	6:23	18	F	6:49:00
SNL29	ANA440	8/18/2015	7:14:00	20.5	20.5	0	released	6:23	18	F	6:49:00
SNL29	ANA440	8/18/2015	7:15:00	20.5	20.5	0	released	6:23	18	F	6:49:00
SNL29	ANA440	8/18/2015	7:16:00	20.5	20.5	0	released	6:23	18	F	6:49:00
SNL29	ANA440	8/18/2015	7:17:00	20.5	20.5	0	released	6:23	18	F	6:49:00
SNL29	ANA440	8/18/2015	7:18:00	20.5	20.5	0	released	6:23	18	F	6:49:00
SNL29	ANA440	8/18/2015	7:19:00	20.5	20.5	0	released	6:23	18	F	6:49:00
SNL29	ANA440	8/18/2015	7:20:00	20.5	20.5	0	released	6:23	18	F	6:49:00
SNL29	ANA440	8/18/2015	7:21:00	20.5	20.5	0	released	6:23	18	F	6:49:00
SNL29	ANA440	8/18/2015	7:22:00	20.5	20.5	0	released	6:23	18	F	6:49:00
SNL49	SRI49	8/1/2015	5:10:00	17	17	0	before	5:39	19.5	M	5:50:00
SNL49	SRI49	8/1/2015	5:11:00	17	17	0	before	5:39	19.5	M	5:50:00
SNL49	SRI49	8/1/2015	5:12:00	17	17	0	before	5:39	19.5	M	5:50:00
SNL49	SRI49	8/1/2015	5:13:00	17	17	0	before	5:39	19.5	M	5:50:00
SNL49	SRI49	8/1/2015	5:14:00	17	17	0	before	5:39	19.5	M	5:50:00
SNL49	SRI49	8/1/2015	5:15:00	17	17	0	before	5:39	19.5	M	5:50:00
SNL49	SRI49	8/1/2015	5:16:00	17	17	0	before	5:39	19.5	M	5:50:00
SNL49	SRI49	8/1/2015	5:17:00	17	17	0	before	5:39	19.5	M	5:50:00
SNL49	SRI49	8/1/2015	5:18:00	17	17	0	before	5:39	19.5	M	5:50:00
SNL49	SRI49	8/1/2015	5:19:00	17	17	0	before	5:39	19.5	M	5:50:00
SNL49	SRI49	8/1/2015	5:20:00	17	17	0	before	5:39	19.5	M	5:50:00
SNL49	SRI49	8/1/2015	5:21:00	17	17	0	before	5:39	19.5	M	5:50:00
SNL49	SRI49	8/1/2015	5:22:00	17	17	0	before	5:39	19.5	M	5:50:00
SNL49	SRI49	8/1/2015	5:23:00	17	17	0	before	5:39	19.5	M	5:50:00
SNL49	SRI49	8/1/2015	5:24:00	17	17	0	before	5:39	19.5	M	5:50:00
SNL49	SRI49	8/1/2015	5:25:00	17	17	0	before	5:39	19.5	M	5:50:00
SNL49	SRI49	8/1/2015	5:26:00	17	17	0	before	5:39	19.5	M	5:50:00
SNL49	SRI49	8/1/2015	5:27:00	17	17	0	before	5:39	19.5	M	5:50:00
SNL49	SRI49	8/1/2015	5:28:00	17	17	0	before	5:39	19.5	M	5:50:00
SNL49	SRI49	8/1/2015	5:29:00	17	16.5	0.5	before	5:39	19.5	M	5:50:00
SNL49	SRI49	8/1/2015	5:30:00	17	16.5	0.5	before	5:39	19.5	M	5:50:00
SNL49	SRI49	8/1/2015	5:31:00	16.5	16.5	0	before	5:39	19.5	M	5:50:00
SNL49	SRI49	8/1/2015	5:32:00	16.5	16.5	0	before	5:39	19.5	M	5:50:00
SNL49	SRI49	8/1/2015	5:33:00	16.5	16	0.5	before	5:39	19.5	M	5:50:00
SNL49	SRI49	8/1/2015	5:34:00	16.5	16	0.5	before	5:39	19.5	M	5:50:00
SNL49	SRI49	8/1/2015	5:35:00	16.5	16	0.5	before	5:39	19.5	M	5:50:00
SNL49	SRI49	8/1/2015	5:36:00	16.5	16	0.5	before	5:39	19.5	M	5:50:00
SNL49	SRI49	8/1/2015	5:37:00	16.5	16	0.5	before	5:39	19.5	M	5:50:00
SNL49	SRI49	8/1/2015	5:38:00	16.5	16	0.5	before	5:39	19.5	M	5:50:00
SNL49	SRI49	8/1/2015	5:39:00	16.5	16	0.5	occupied	5:39	19.5	M	5:50:00
SNL49	SRI49	8/1/2015	5:40:00	16.5	16	0.5	occupied	5:39	19.5	M	5:50:00
SNL49	SRI49	8/1/2015	5:41:00	16.5	16	0.5	occupied	5:39	19.5	M	5:50:00
SNL49	SRI49	8/1/2015	5:42:00	17	16	1	occupied	5:39	19.5	M	5:50:00
SNL49	SRI49	8/1/2015	5:43:00	17	16	1	occupied	5:39	19.5	M	5:50:00
SNL49	SRI49	8/1/2015	5:44:00	17	16	1	occupied	5:39	19.5	M	5:50:00
SNL49	SRI49	8/1/2015	5:45:00	17	16	1	occupied	5:39	19.5	M	5:50:00
SNL49	SRI49	8/1/2015	5:46:00	17	16	1	occupied	5:39	19.5	M	5:50:00
SNL49	SRI49	8/1/2015	5:47:00	17	16	1	occupied	5:39	19.5	M	5:50:00
SNL49	SRI49	8/1/2015	5:48:00	17	16.5	0.5	occupied	5:39	19.5	M	5:50:00
SNL49	SRI49	8/1/2015	5:49:00	17	16.5	0.5	occupied	5:39	19.5	M	5:50:00
SNL49	SRI49	8/1/2015	5:50:00	17	16.5	0.5	released	5:39	19.5	M	5:50:00
SNL49	SRI49	8/1/2015	5:51:00	17	16.5	0.5	released	5:39	19.5	M	5:50:00
SNL49	SRI49	8/1/2015	5:52:00	17	16.5	0.5	released	5:39	19.5	M	5:50:00
SNL49	SRI49	8/1/2015	5:53:00	17	16.5	0.5	released	5:39	19.5	M	5:50:00
SNL49	SRI49	8/1/2015	5:54:00	17	16.5	0.5	released	5:39	19.5	M	5:50:00
SNL49	SRI49	8/1/2015	5:55:00	17	16	1	released	5:39	19.5	M	5:50:00
SNL49	SRI49	8/1/2015	5:56:00	17	16	1	released	5:39	19.5	M	5:50:00
SNL49	SRI49	8/1/2015	5:57:00	16.5	16	0.5	released	5:39	19.5	M	5:50:00
SNL49	SRI49	8/1/2015	5:58:00	17	17	0	released	5:39	19.5	M	5:50:00
SNL31	SBI475	8/20/2015	6:46:00	19	19	0	before	7:15	19	F	8:06:00
SNL31	SBI475	8/20/2015	6:47:00	19	19	0	before	7:15	19	F	8:06:00
SNL31	SBI475	8/20/2015	6:48:00	19	19	0	before	7:15	19	F	8:06:00
SNL31	SBI475	8/20/2015	6:49:00	19	19	0	before	7:15	19	F	8:06:00
SNL31	SBI475	8/20/2015	6:50:00	19	19	0	before	7:15	19	F	8:06:00
SNL31	SBI475	8/20/2015	6:51:00	19	19	0	before	7:15	19	F	8:06:00
SNL31	SBI475	8/20/2015	6:52:00	19	19	0	before	7:15	19	F	8:06:00
SNL31	SBI475	8/20/2015	6:53:00	19	19	0	before	7:15	19	F	8:06:00
SNL31	SBI475	8/20/2015	6:54:00	19	19	0	before	7:15	19	F	8:06:00
SNL31	SBI475	8/20/2015	6:55:00	19	19	0	before	7:15	19	F	8:06:00
SNL31	SBI475	8/20/2015	6:56:00	19	19	0	before	7:15	19	F	8:06:00
SNL31	SBI475	8/20/2015	6:57:00	19	19.5	-0.5	before	7:15	19	F	8:06:00
SNL31	SBI475	8/20/2015	6:58:00	19	19.5	-0.5	before	7:15	19	F	8:06:00
SNL31	SBI475	8/20/2015	6:59:00	19	19.5	-0.5	before	7:15	19	F	8:06:00
SNL31	SBI475	8/20/2015	7:00:00	19	19.5	-0.5	before	7:15	19	F	8:06:00
SNL31	SBI475	8/20/2015	7:01:00	19	19.5	-0.5	before	7:15	19	F	8:06:00
SNL31	SBI475	8/20/2015	7:02:00	19	19.5	-0.5	before	7:15	19	F	8:06:00
SNL31	SBI475	8/20/2015	7:03:00	19	19.5	-0.5	before	7:15	19	F	8:06:00
SNL31	SBI475	8/20/2015	7:04:00	19	19.5	-0.5	before	7:15	19	F	8:06:00
SNL31	SBI475	8/20/2015	7:05:00	19.5	19.5	0	before	7:15	19	F	8:06:00
SNL31	SBI475	8/20/2015	7:06:00	19.5	19.5	0	before	7:15	19	F	8:06:00
SNL31	SBI475	8/20/2015	7:07:00	19.5	19.5	0	before	7:15	19	F	8:06:00
SNL31	SBI475	8/20/2015	7:08:00	19.5	19.5	0	before	7:15	19	F	8:06:00
SNL31	SBI475	8/20/2015	7:09:00	19.5	19.5	0	before	7:15	19	F	8:06:00
SNL31	SBI475	8/20/2015	7:10:00	19.5	20	-0.5	before	7:15	19	F	8:06:00
SNL31	SBI475	8/20/2015	7:11:00	19.5	20	-0.5	before	7:15	19	F	8:06:00
SNL31	SBI475	8/20/2015	7:12:00	19.5	20	-0.5	before	7:15	19	F	8:06:00
SNL31	SBI475	8/20/2015	7:13:00	19.5	20	-0.5	before	7:15	19	F	8:06:00
SNL31	SBI475	8/20/2015	7:14:00	19.5	20	-0.5	before	7:15	19	F	8:06:00
SNL31	SBI475	8/20/2015	7:15:00	19.5	20	-0.5	occupied	7:15	19	F	8:06:00
SNL31	SBI475	8/20/2015	7:16:00	20	20	0	occupied	7:15	19	F	8:06:00
SNL31	SBI475	8/20/2015	7:17:00	20	20	0	occupied	7:15	19	F	8:06:00
SNL31	SBI475	8/20/2015	7:18:00	20	20	0	occupied	7:15	19	F	8:06:00
SNL31	SBI475	8/20/2015	7:19:00	20	20	0	occupied	7:15	19	F	8:06:00
SNL31	SBI475	8/20/2015	7:20:00	20.5	20	0.5	occupied	7:15	19	F	8:06:00
SNL31	SBI475	8/20/2015	7:21:00	20.5	20	0.5	occupied	7:15	19	F	8:06:00
SNL31	SBI475	8/20/2015	7:22:00	20.5	20	0.5	occupied	7:15	19	F	8:06:00
SNL31	SBI475	8/20/2015	7:23:00	20.5	20	0.5	occupied	7:15	19	F	8:06:00
SNL31	SBI475	8/20/2015	7:24:00	21	20.5	0.5	occupied	7:15	19	F	8:06:00
SNL31	SBI475	8/20/2015	7:25:00	21	20.5	0.5	occupied	7:15	19	F	8:06:00
SNL31	SBI475	8/20/2015	7:26:00	21	20.5	0.5	occupied	7:15	19	F	8:06:00
SNL31	SBI475	8/20/2015	7:27:00	21.5	20.5	1	occupied	7:15	19	F	8:06:00
SNL31	SBI475	8/20/2015	7:28:00	21	20.5	0.5	occupied	7:15	19	F	8:06:00
SNL31	SBI475	8/20/2015	7:29:00	21	20.5	0.5	occupied	7:15	19	F	8:06:00
SNL31	SBI475	8/20/2015	7:30:00	21	20.5	0.5	occupied	7:15	19	F	8:06:00
SNL31	SBI475	8/20/2015	7:31:00	21	20.5	0.5	occupied	7:15	19	F	8:06:00
SNL31	SBI475	8/20/2015	7:32:00	21	20.5	0.5	occupied	7:15	19	F	8:06:00
SNL31	SBI475	8/20/2015	7:33:00	21	20.5	0.5	occupied	7:15	19	F	8:06:00
SNL31	SBI475	8/20/2015	7:34:00	21	20.5	0.5	occupied	7:15	19	F	8:06:00
SNL31	SBI475	8/20/2015	7:35:00	21	20.5	0.5	occupied	7:15	19	F	8:06:00
SNL31	SBI475	8/20/2015	7:36:00	21	20	1	occupied	7:15	19	F	8:06:00
SNL31	SBI475	8/20/2015	7:37:00	21	20	1	occupied	7:15	19	F	8:06:00
SNL31	SBI475	8/20/2015	7:38:00	21	20	1	occupied	7:15	19	F	8:06:00
SNL31	SBI475	8/20/2015	7:39:00	20.5	19.5	1	occupied	7:15	19	F	8:06:00
SNL31	SBI475	8/20/2015	7:40:00	20.5	19.5	1	occupied	7:15	19	F	8:06:00
SNL31	SBI475	8/20/2015	7:41:00	20.5	19.5	1	occupied	7:15	19	F	8:06:00
SNL31	SBI475	8/20/2015	7:42:00	20.5	20	0.5	occupied	7:15	19	F	8:06:00
SNL31	SBI475	8/20/2015	7:43:00	20.5	20	0.5	occupied	7:15	19	F	8:06:00
SNL31	SBI475	8/20/2015	7:44:00	20.5	20	0.5	occupied	7:15	19	F	8:06:00
SNL31	SBI475	8/20/2015	7:45:00	20.5	20	0.5	occupied	7:15	19	F	8:06:00
SNL31	SBI475	8/20/2015	7:46:00	20.5	20	0.5	occupied	7:15	19	F	8:06:00
SNL31	SBI475	8/20/2015	7:47:00	20.5	20	0.5	occupied	7:15	19	F	8:06:00
SNL31	SBI475	8/20/2015	7:48:00	20.5	20	0.5	occupied	7:15	19	F	8:06:00
SNL31	SBI475	8/20/2015	7:49:00	20.5	19.5	1	occupied	7:15	19	F	8:06:00
SNL31	SBI475	8/20/2015	7:50:00	21	20	1	occupied	7:15	19	F	8:06:00
SNL31	SBI475	8/20/2015	7:51:00	21	20	1	occupied	7:15	19	F	8:06:00
SNL31	SBI475	8/20/2015	7:52:00	21	20	1	occupied	7:15	19	F	8:06:00
SNL31	SBI475	8/20/2015	7:53:00	20.5	20	0.5	occupied	7:15	19	F	8:06:00
SNL31	SBI475	8/20/2015	7:54:00	20.5	20	0.5	occupied	7:15	19	F	8:06:00
SNL31	SBI475	8/20/2015	7:55:00	20.5	20	0.5	occupied	7:15	19	F	8:06:00
SNL31	SBI475	8/20/2015	7:56:00	20.5	20	0.5	occupied	7:15	19	F	8:06:00
SNL31	SBI475	8/20/2015	7:57:00	21	20	1	occupied	7:15	19	F	8:06:00
SNL31	SBI475	8/20/2015	7:58:00	21	20	1	occupied	7:15	19	F	8:06:00
SNL31	SBI475	8/20/2015	7:59:00	21	20	1	occupied	7:15	19	F	8:06:00
SNL31	SBI475	8/20/2015	8:00:00	21	20	1	occupied	7:15	19	F	8:06:00
SNL31	SBI475	8/20/2015	8:01:00	21.5	20	1.5	occupied	7:15	19	F	8:06:00
SNL31	SBI475	8/20/2015	8:02:00	21.5	20	1.5	occupied	7:15	19	F	8:06:00
SNL31	SBI475	8/20/2015	8:03:00	21.5	20	1.5	occupied	7:15	19	F	8:06:00
SNL31	SBI475	8/20/2015	8:04:00	21.5	20	1.5	occupied	7:15	19	F	8:06:00
SNL31	SBI475	8/20/2015	8:05:00	21.5	20	1.5	occupied	7:15	19	F	8:06:00
SNL31	SBI475	8/20/2015	8:06:00	21.5	20	1.5	released	7:15	19	F	8:06:00
SNL31	SBI475	8/20/2015	8:07:00	21	20	1	released	7:15	19	F	8:06:00
SNL31	SBI475	8/20/2015	8:08:00	21	20	1	released	7:15	19	F	8:06:00
SNL31	SBI475	8/20/2015	8:09:00	20.5	19.5	1	released	7:15	19	F	8:06:00
SNL31	SBI475	8/20/2015	8:10:00	20.5	19.5	1	released	7:15	19	F	8:06:00
SNL31	SBI475	8/20/2015	8:11:00	20	19.5	0.5	released	7:15	19	F	8:06:00
SNL31	SBI475	8/20/2015	8:12:00	20	20	0	released	7:15	19	F	8:06:00
SNL31	SBI475	8/20/2015	8:13:00	20	20	0	released	7:15	19	F	8:06:00
SNL31	SBI475	8/20/2015	8:14:00	20	20	0	released	7:15	19	F	8:06:00
SNL32	SBI521	8/21/2015	6:25:00	18	17.5	0.5	before	6:54	18	M	7:24:00
SNL32	SBI521	8/21/2015	6:26:00	18	17.5	0.5	before	6:54	18	M	7:24:00
SNL32	SBI521	8/21/2015	6:27:00	18	17.5	0.5	before	6:54	18	M	7:24:00
SNL32	SBI521	8/21/2015	6:28:00	18	17.5	0.5	before	6:54	18	M	7:24:00
SNL32	SBI521	8/21/2015	6:29:00	18	17.5	0.5	before	6:54	18	M	7:24:00
SNL32	SBI521	8/21/2015	6:30:00	18	17.5	0.5	before	6:54	18	M	7:24:00
SNL32	SBI521	8/21/2015	6:31:00	18	17.5	0.5	before	6:54	18	M	7:24:00
SNL32	SBI521	8/21/2015	6:32:00	18	17.5	0.5	before	6:54	18	M	7:24:00
SNL32	SBI521	8/21/2015	6:33:00	18	17.5	0.5	before	6:54	18	M	7:24:00
SNL32	SBI521	8/21/2015	6:34:00	18	17.5	0.5	before	6:54	18	M	7:24:00
SNL32	SBI521	8/21/2015	6:35:00	18	17.5	0.5	before	6:54	18	M	7:24:00
SNL32	SBI521	8/21/2015	6:36:00	18	17.5	0.5	before	6:54	18	M	7:24:00
SNL32	SBI521	8/21/2015	6:37:00	18	17.5	0.5	before	6:54	18	M	7:24:00
SNL32	SBI521	8/21/2015	6:38:00	18	17.5	0.5	before	6:54	18	M	7:24:00
SNL32	SBI521	8/21/2015	6:39:00	18	17.5	0.5	before	6:54	18	M	7:24:00
SNL32	SBI521	8/21/2015	6:40:00	18	17.5	0.5	before	6:54	18	M	7:24:00
SNL32	SBI521	8/21/2015	6:41:00	18	17.5	0.5	before	6:54	18	M	7:24:00
SNL32	SBI521	8/21/2015	6:42:00	18	17.5	0.5	before	6:54	18	M	7:24:00
SNL32	SBI521	8/21/2015	6:43:00	18	17.5	0.5	before	6:54	18	M	7:24:00
SNL32	SBI521	8/21/2015	6:44:00	18	17.5	0.5	before	6:54	18	M	7:24:00
SNL32	SBI521	8/21/2015	6:45:00	18	17.5	0.5	before	6:54	18	M	7:24:00
SNL32	SBI521	8/21/2015	6:46:00	18	17.5	0.5	before	6:54	18	M	7:24:00
SNL32	SBI521	8/21/2015	6:47:00	18	18	0	before	6:54	18	M	7:24:00
SNL32	SBI521	8/21/2015	6:48:00	18	18	0	before	6:54	18	M	7:24:00
SNL32	SBI521	8/21/2015	6:49:00	18.5	18	0.5	before	6:54	18	M	7:24:00
SNL32	SBI521	8/21/2015	6:50:00	18.5	18	0.5	before	6:54	18	M	7:24:00
SNL32	SBI521	8/21/2015	6:51:00	18.5	18	0.5	before	6:54	18	M	7:24:00
SNL32	SBI521	8/21/2015	6:52:00	18.5	18	0.5	before	6:54	18	M	7:24:00
SNL32	SBI521	8/21/2015	6:53:00	18.5	18	0.5	before	6:54	18	M	7:24:00
SNL32	SBI521	8/21/2015	6:54:00	18.5	18	0.5	occupied	6:54	18	M	7:24:00
SNL32	SBI521	8/21/2015	6:55:00	18.5	18	0.5	occupied	6:54	18	M	7:24:00
SNL32	SBI521	8/21/2015	6:56:00	19	18	1	occupied	6:54	18	M	7:24:00
SNL32	SBI521	8/21/2015	6:57:00	19	18	1	occupied	6:54	18	M	7:24:00
SNL32	SBI521	8/21/2015	6:58:00	19	18	1	occupied	6:54	18	M	7:24:00
SNL32	SBI521	8/21/2015	6:59:00	19	18	1	occupied	6:54	18	M	7:24:00
SNL32	SBI521	8/21/2015	7:00:00	19.5	18	1.5	occupied	6:54	18	M	7:24:00
SNL32	SBI521	8/21/2015	7:01:00	19.5	18.5	1	occupied	6:54	18	M	7:24:00
SNL32	SBI521	8/21/2015	7:02:00	19.5	18.5	1	occupied	6:54	18	M	7:24:00
SNL32	SBI521	8/21/2015	7:03:00	19.5	18.5	1	occupied	6:54	18	M	7:24:00
SNL32	SBI521	8/21/2015	7:04:00	19.5	18.5	1	occupied	6:54	18	M	7:24:00
SNL32	SBI521	8/21/2015	7:05:00	19.5	18.5	1	occupied	6:54	18	M	7:24:00
SNL32	SBI521	8/21/2015	7:06:00	19.5	18.5	1	occupied	6:54	18	M	7:24:00
SNL32	SBI521	8/21/2015	7:07:00	19.5	19	0.5	occupied	6:54	18	M	7:24:00
SNL32	SBI521	8/21/2015	7:08:00	19.5	18.5	1	occupied	6:54	18	M	7:24:00
SNL32	SBI521	8/21/2015	7:09:00	19.5	18.5	1	occupied	6:54	18	M	7:24:00
SNL32	SBI521	8/21/2015	7:10:00	19.5	18.5	1	occupied	6:54	18	M	7:24:00
SNL32	SBI521	8/21/2015	7:11:00	19.5	18.5	1	occupied	6:54	18	M	7:24:00
SNL32	SBI521	8/21/2015	7:12:00	19.5	19	0.5	occupied	6:54	18	M	7:24:00
SNL32	SBI521	8/21/2015	7:13:00	19.5	19	0.5	occupied	6:54	18	M	7:24:00
SNL32	SBI521	8/21/2015	7:14:00	19.5	19	0.5	occupied	6:54	18	M	7:24:00
SNL32	SBI521	8/21/2015	7:15:00	19.5	19	0.5	occupied	6:54	18	M	7:24:00
SNL32	SBI521	8/21/2015	7:16:00	19.5	19	0.5	occupied	6:54	18	M	7:24:00
SNL32	SBI521	8/21/2015	7:17:00	19.5	19	0.5	occupied	6:54	18	M	7:24:00
SNL32	SBI521	8/21/2015	7:18:00	19.5	19	0.5	occupied	6:54	18	M	7:24:00
SNL32	SBI521	8/21/2015	7:19:00	19.5	19	0.5	occupied	6:54	18	M	7:24:00
SNL32	SBI521	8/21/2015	7:20:00	19.5	19.5	0	occupied	6:54	18	M	7:24:00
SNL32	SBI521	8/21/2015	7:21:00	20	19.5	0.5	occupied	6:54	18	M	7:24:00
SNL32	SBI521	8/21/2015	7:22:00	20	19.5	0.5	occupied	6:54	18	M	7:24:00
SNL32	SBI521	8/21/2015	7:23:00	20	19.5	0.5	occupied	6:54	18	M	7:24:00
SNL32	SBI521	8/21/2015	7:24:00	20	19.5	0.5	released	6:54	18	M	7:24:00
SNL32	SBI521	8/21/2015	7:25:00	19.5	19	0.5	released	6:54	18	M	7:24:00
SNL32	SBI521	8/21/2015	7:26:00	19.5	19	0.5	released	6:54	18	M	7:24:00
SNL32	SBI521	8/21/2015	7:27:00	19.5	19	0.5	released	6:54	18	M	7:24:00
SNL32	SBI521	8/21/2015	7:28:00	19.5	19	0.5	released	6:54	18	M	7:24:00
SNL32	SBI521	8/21/2015	7:29:00	19.5	19	0.5	released	6:54	18	M	7:24:00
SNL32	SBI521	8/21/2015	7:30:00	19.5	19	0.5	released	6:54	18	M	7:24:00
SNL32	SBI521	8/21/2015	7:31:00	19.5	19.5	0	released	6:54	18	M	7:24:00
SNL32	SBI521	8/21/2015	7:32:00	19.5	19.5	0	released	6:54	18	M	7:24:00
SNL32	SBI521	8/21/2015	7:33:00	19.5	19.5	0	released	6:54	18	M	7:24:00
SNL32	SBI521	8/21/2015	7:34:00	19.5	19.5	0	released	6:54	18	M	7:24:00
SNL32	SBI521	8/21/2015	7:35:00	19.5	19.5	0	released	6:54	18	M	7:24:00
SNL32	SBI521	8/21/2015	7:36:00	20	19.5	0.5	released	6:54	18	M	7:24:00
SNL32	SBI521	8/21/2015	7:37:00	20	19.5	0.5	released	6:54	18	M	7:24:00
SNL32	SBI521	8/21/2015	7:38:00	20	19.5	0.5	released	6:54	18	M	7:24:00
SNL32	SBI521	8/21/2015	7:39:00	20	19.5	0.5	released	6:54	18	M	7:24:00
SNL32	SBI521	8/21/2015	7:40:00	20	19.5	0.5	released	6:54	18	M	7:24:00
SNL32	SBI521	8/21/2015	7:41:00	20	19.5	0.5	released	6:54	18	M	7:24:00
SNL32	SBI521	8/21/2015	7:42:00	20	19.5	0.5	released	6:54	18	M	7:24:00
SNL32	SBI521	8/21/2015	7:43:00	20	19.5	0.5	released	6:54	18	M	7:24:00
SNL32	SBI521	8/21/2015	7:44:00	20	19.5	0.5	released	6:54	18	M	7:24:00
SNL32	SBI521	8/21/2015	7:45:00	20	19.5	0.5	released	6:54	18	M	7:24:00
SNL32	SBI521	8/21/2015	7:46:00	20	19.5	0.5	released	6:54	18	M	7:24:00
SNL32	SBI521	8/21/2015	7:47:00	20	19.5	0.5	released	6:54	18	M	7:24:00
SNL32	SBI521	8/21/2015	7:48:00	20	19.5	0.5	released	6:54	18	M	7:24:00
SNL32	SBI521	8/21/2015	7:49:00	20	20	0	released	6:54	18	M	7:24:00
SNL32	SBI521	8/21/2015	7:50:00	20	20	0	released	6:54	18	M	7:24:00
SNL32	SBI521	8/21/2015	7:51:00	20	20	0	released	6:54	18	M	7:24:00
SNL32	SBI521	8/21/2015	7:52:00	20	20	0	released	6:54	18	M	7:24:00
SNL32	SBI521	8/21/2015	7:53:00	20	20	0	released	6:54	18	M	7:24:00
SNL33	SBI501	8/21/2015	6:20:00	17.5	17.5	0	before	6:49	15	F	7:17:00
SNL33	SBI501	8/21/2015	6:21:00	17.5	17.5	0	before	6:49	15	F	7:17:00
SNL33	SBI501	8/21/2015	6:22:00	17.5	17.5	0	before	6:49	15	F	7:17:00
SNL33	SBI501	8/21/2015	6:23:00	17.5	17.5	0	before	6:49	15	F	7:17:00
SNL33	SBI501	8/21/2015	6:24:00	17.5	17.5	0	before	6:49	15	F	7:17:00
SNL33	SBI501	8/21/2015	6:25:00	17.5	17.5	0	before	6:49	15	F	7:17:00
SNL33	SBI501	8/21/2015	6:26:00	17.5	17.5	0	before	6:49	15	F	7:17:00
SNL33	SBI501	8/21/2015	6:27:00	17.5	17.5	0	before	6:49	15	F	7:17:00
SNL33	SBI501	8/21/2015	6:28:00	17.5	17.5	0	before	6:49	15	F	7:17:00
SNL33	SBI501	8/21/2015	6:29:00	17.5	17.5	0	before	6:49	15	F	7:17:00
SNL33	SBI501	8/21/2015	6:30:00	17.5	17.5	0	before	6:49	15	F	7:17:00
SNL33	SBI501	8/21/2015	6:31:00	17.5	17.5	0	before	6:49	15	F	7:17:00
SNL33	SBI501	8/21/2015	6:32:00	17.5	18	-0.5	before	6:49	15	F	7:17:00
SNL33	SBI501	8/21/2015	6:33:00	17.5	17.5	0	before	6:49	15	F	7:17:00
SNL33	SBI501	8/21/2015	6:34:00	17.5	18	-0.5	before	6:49	15	F	7:17:00
SNL33	SBI501	8/21/2015	6:35:00	17.5	17.5	0	before	6:49	15	F	7:17:00
SNL33	SBI501	8/21/2015	6:36:00	17.5	17.5	0	before	6:49	15	F	7:17:00
SNL33	SBI501	8/21/2015	6:37:00	17.5	17.5	0	before	6:49	15	F	7:17:00
SNL33	SBI501	8/21/2015	6:38:00	17.5	17.5	0	before	6:49	15	F	7:17:00
SNL33	SBI501	8/21/2015	6:39:00	17.5	17.5	0	before	6:49	15	F	7:17:00
SNL33	SBI501	8/21/2015	6:40:00	17.5	17.5	0	before	6:49	15	F	7:17:00
SNL33	SBI501	8/21/2015	6:41:00	17.5	18	-0.5	before	6:49	15	F	7:17:00
SNL33	SBI501	8/21/2015	6:42:00	17.5	18	-0.5	before	6:49	15	F	7:17:00
SNL33	SBI501	8/21/2015	6:43:00	17.5	18	-0.5	before	6:49	15	F	7:17:00
SNL33	SBI501	8/21/2015	6:44:00	17.5	18	-0.5	before	6:49	15	F	7:17:00
SNL33	SBI501	8/21/2015	6:45:00	17.5	18	-0.5	before	6:49	15	F	7:17:00
SNL33	SBI501	8/21/2015	6:46:00	17.5	18	-0.5	before	6:49	15	F	7:17:00
SNL33	SBI501	8/21/2015	6:47:00	18	18	0	before	6:49	15	F	7:17:00
SNL33	SBI501	8/21/2015	6:48:00	18	18	0	before	6:49	15	F	7:17:00
SNL33	SBI501	8/21/2015	6:49:00	18	18	0	occupied	6:49	15	F	7:17:00
SNL33	SBI501	8/21/2015	6:50:00	18	18	0	occupied	6:49	15	F	7:17:00
SNL33	SBI501	8/21/2015	6:51:00	18	18	0	occupied	6:49	15	F	7:17:00
SNL33	SBI501	8/21/2015	6:52:00	18.5	18	0.5	occupied	6:49	15	F	7:17:00
SNL33	SBI501	8/21/2015	6:53:00	18.5	18	0.5	occupied	6:49	15	F	7:17:00
SNL33	SBI501	8/21/2015	6:54:00	18.5	18	0.5	occupied	6:49	15	F	7:17:00
SNL33	SBI501	8/21/2015	6:55:00	18.5	18	0.5	occupied	6:49	15	F	7:17:00
SNL33	SBI501	8/21/2015	6:56:00	18.5	18	0.5	occupied	6:49	15	F	7:17:00
SNL33	SBI501	8/21/2015	6:57:00	18.5	18	0.5	occupied	6:49	15	F	7:17:00
SNL33	SBI501	8/21/2015	6:58:00	18.5	18.5	0	occupied	6:49	15	F	7:17:00
SNL33	SBI501	8/21/2015	6:59:00	18.5	18.5	0	occupied	6:49	15	F	7:17:00
SNL33	SBI501	8/21/2015	7:00:00	18.5	18.5	0	occupied	6:49	15	F	7:17:00
SNL33	SBI501	8/21/2015	7:01:00	18.5	18.5	0	occupied	6:49	15	F	7:17:00
SNL33	SBI501	8/21/2015	7:02:00	18.5	18.5	0	occupied	6:49	15	F	7:17:00
SNL33	SBI501	8/21/2015	7:03:00	19	18.5	0.5	occupied	6:49	15	F	7:17:00
SNL33	SBI501	8/21/2015	7:04:00	19	18.5	0.5	occupied	6:49	15	F	7:17:00
SNL33	SBI501	8/21/2015	7:05:00	19	19	0	occupied	6:49	15	F	7:17:00
SNL33	SBI501	8/21/2015	7:06:00	19	19	0	occupied	6:49	15	F	7:17:00
SNL33	SBI501	8/21/2015	7:07:00	19	19	0	occupied	6:49	15	F	7:17:00
SNL33	SBI501	8/21/2015	7:08:00	19	18.5	0.5	occupied	6:49	15	F	7:17:00
SNL33	SBI501	8/21/2015	7:09:00	19	18.5	0.5	occupied	6:49	15	F	7:17:00
SNL33	SBI501	8/21/2015	7:10:00	19	18.5	0.5	occupied	6:49	15	F	7:17:00
SNL33	SBI501	8/21/2015	7:11:00	19	18.5	0.5	occupied	6:49	15	F	7:17:00
SNL33	SBI501	8/21/2015	7:12:00	19	18.5	0.5	occupied	6:49	15	F	7:17:00
SNL33	SBI501	8/21/2015	7:13:00	19	19	0	occupied	6:49	15	F	7:17:00
SNL33	SBI501	8/21/2015	7:14:00	19	19	0	occupied	6:49	15	F	7:17:00
SNL33	SBI501	8/21/2015	7:15:00	19	19	0	occupied	6:49	15	F	7:17:00
SNL33	SBI501	8/21/2015	7:16:00	19	19	0	occupied	6:49	15	F	7:17:00
SNL33	SBI501	8/21/2015	7:17:00	19	19	0	released	6:49	15	F	7:17:00
SNL33	SBI501	8/21/2015	7:18:00	19	19	0	released	6:49	15	F	7:17:00
SNL33	SBI501	8/21/2015	7:19:00	19	19	0	released	6:49	15	F	7:17:00
SNL33	SBI501	8/21/2015	7:20:00	19	19	0	released	6:49	15	F	7:17:00
SNL33	SBI501	8/21/2015	7:21:00	19	19	0	released	6:49	15	F	7:17:00
SNL33	SBI501	8/21/2015	7:22:00	19	19	0	released	6:49	15	F	7:17:00
SNL33	SBI501	8/21/2015	7:23:00	19	19	0	released	6:49	15	F	7:17:00
SNL33	SBI501	8/21/2015	7:24:00	19	19	0	released	6:49	15	F	7:17:00
SNL33	SBI501	8/21/2015	7:25:00	19	19	0	released	6:49	15	F	7:17:00
SNL33	SBI501	8/21/2015	7:26:00	19	19	0	released	6:49	15	F	7:17:00
SNL33	SBI501	8/21/2015	7:27:00	19	19	0	released	6:49	15	F	7:17:00
SNL33	SBI501	8/21/2015	7:28:00	19	19	0	released	6:49	15	F	7:17:00
SNL33	SBI501	8/21/2015	7:29:00	19	19	0	released	6:49	15	F	7:17:00
SNL33	SBI501	8/21/2015	7:30:00	19	19.5	-0.5	released	6:49	15	F	7:17:00
SNL33	SBI501	8/21/2015	7:31:00	19	19.5	-0.5	released	6:49	15	F	7:17:00
SNL33	SBI501	8/21/2015	7:32:00	19	19.5	-0.5	released	6:49	15	F	7:17:00
SNL33	SBI501	8/21/2015	7:33:00	19	19.5	-0.5	released	6:49	15	F	7:17:00
SNL33	SBI501	8/21/2015	7:34:00	19.5	20	-0.5	released	6:49	15	F	7:17:00
SNL33	SBI501	8/21/2015	7:35:00	19.5	20	-0.5	released	6:49	15	F	7:17:00
SNL33	SBI501	8/21/2015	7:36:00	19.5	20	-0.5	released	6:49	15	F	7:17:00
SNL33	SBI501	8/21/2015	7:37:00	19.5	20	-0.5	released	6:49	15	F	7:17:00
SNL33	SBI501	8/21/2015	7:38:00	19.5	20	-0.5	released	6:49	15	F	7:17:00
SNL33	SBI501	8/21/2015	7:39:00	19.5	20	-0.5	released	6:49	15	F	7:17:00
SNL33	SBI501	8/21/2015	7:40:00	19.5	20	-0.5	released	6:49	15	F	7:17:00
SNL33	SBI501	8/21/2015	7:41:00	19.5	20	-0.5	released	6:49	15	F	7:17:00
SNL33	SBI501	8/21/2015	7:42:00	19.5	20	-0.5	released	6:49	15	F	7:17:00
SNL33	SBI501	8/21/2015	7:43:00	19.5	20	-0.5	released	6:49	15	F	7:17:00
SNL33	SBI501	8/21/2015	7:44:00	19.5	20	-0.5	released	6:49	15	F	7:17:00
SNL33	SBI501	8/21/2015	7:45:00	19.5	20	-0.5	released	6:49	15	F	7:17:00
SNL33	SBI501	8/21/2015	7:46:00	19.5	20	-0.5	released	6:49	15	F	7:17:00
SNL33	SBI501	8/21/2015	7:47:00	19.5	20.5	-1	released	6:49	15	F	7:17:00
SNL33	SBI501	8/21/2015	7:48:00	19.5	20.5	-1	released	6:49	15	F	7:17:00
SNL33	SBI501	8/21/2015	7:49:00	19.5	20.5	-1	released	6:49	15	F	7:17:00
SNL50	SBI519	8/22/2015	7:56:00	18.5	18.5	0	before	8:25	18	F	9:03:00
SNL50	SBI519	8/22/2015	7:57:00	18.5	18.5	0	before	8:25	18	F	9:03:00
SNL50	SBI519	8/22/2015	7:58:00	18.5	18.5	0	before	8:25	18	F	9:03:00
SNL50	SBI519	8/22/2015	7:59:00	18.5	18.5	0	before	8:25	18	F	9:03:00
SNL50	SBI519	8/22/2015	8:00:00	18.5	18.5	0	before	8:25	18	F	9:03:00
SNL50	SBI519	8/22/2015	8:01:00	18.5	18.5	0	before	8:25	18	F	9:03:00
SNL50	SBI519	8/22/2015	8:02:00	18.5	18.5	0	before	8:25	18	F	9:03:00
SNL50	SBI519	8/22/2015	8:03:00	18.5	18.5	0	before	8:25	18	F	9:03:00
SNL50	SBI519	8/22/2015	8:04:00	18.5	18.5	0	before	8:25	18	F	9:03:00
SNL50	SBI519	8/22/2015	8:05:00	18.5	18.5	0	before	8:25	18	F	9:03:00
SNL50	SBI519	8/22/2015	8:06:00	18.5	18.5	0	before	8:25	18	F	9:03:00
SNL50	SBI519	8/22/2015	8:07:00	18.5	18.5	0	before	8:25	18	F	9:03:00
SNL50	SBI519	8/22/2015	8:08:00	18.5	18.5	0	before	8:25	18	F	9:03:00
SNL50	SBI519	8/22/2015	8:09:00	18.5	18.5	0	before	8:25	18	F	9:03:00
SNL50	SBI519	8/22/2015	8:10:00	18.5	18.5	0	before	8:25	18	F	9:03:00
SNL50	SBI519	8/22/2015	8:11:00	18.5	18.5	0	before	8:25	18	F	9:03:00
SNL50	SBI519	8/22/2015	8:12:00	19	18.5	0.5	before	8:25	18	F	9:03:00
SNL50	SBI519	8/22/2015	8:13:00	19	18.5	0.5	before	8:25	18	F	9:03:00
SNL50	SBI519	8/22/2015	8:14:00	19	18.5	0.5	before	8:25	18	F	9:03:00
SNL50	SBI519	8/22/2015	8:15:00	19	19	0	before	8:25	18	F	9:03:00
SNL50	SBI519	8/22/2015	8:16:00	19	19	0	before	8:25	18	F	9:03:00
SNL50	SBI519	8/22/2015	8:17:00	19	19	0	before	8:25	18	F	9:03:00
SNL50	SBI519	8/22/2015	8:18:00	19	19	0	before	8:25	18	F	9:03:00
SNL50	SBI519	8/22/2015	8:19:00	19	19	0	before	8:25	18	F	9:03:00
SNL50	SBI519	8/22/2015	8:20:00	19	19.5	-0.5	before	8:25	18	F	9:03:00
SNL50	SBI519	8/22/2015	8:21:00	19	19.5	-0.5	before	8:25	18	F	9:03:00
SNL50	SBI519	8/22/2015	8:22:00	19.5	19.5	0	before	8:25	18	F	9:03:00
SNL50	SBI519	8/22/2015	8:23:00	19.5	20	-0.5	before	8:25	18	F	9:03:00
SNL50	SBI519	8/22/2015	8:24:00	19.5	20	-0.5	before	8:25	18	F	9:03:00
SNL50	SBI519	8/22/2015	8:25:00	19.5	20	-0.5	before	8:25	18	F	9:03:00
SNL50	SBI519	8/22/2015	8:26:00	19.5	20	-0.5	occupied	8:25	18	F	9:03:00
SNL50	SBI519	8/22/2015	8:27:00	19.5	20	-0.5	occupied	8:25	18	F	9:03:00
SNL50	SBI519	8/22/2015	8:28:00	20	20	0	occupied	8:25	18	F	9:03:00
SNL50	SBI519	8/22/2015	8:29:00	20	20	0	occupied	8:25	18	F	9:03:00
SNL50	SBI519	8/22/2015	8:30:00	20	20.5	-0.5	occupied	8:25	18	F	9:03:00
SNL50	SBI519	8/22/2015	8:31:00	20.5	20.5	0	occupied	8:25	18	F	9:03:00
SNL50	SBI519	8/22/2015	8:32:00	20.5	20.5	0	occupied	8:25	18	F	9:03:00
SNL50	SBI519	8/22/2015	8:33:00	20.5	20.5	0	occupied	8:25	18	F	9:03:00
SNL50	SBI519	8/22/2015	8:34:00	20.5	20	0.5	occupied	8:25	18	F	9:03:00
SNL50	SBI519	8/22/2015	8:35:00	20.5	20	0.5	occupied	8:25	18	F	9:03:00
SNL50	SBI519	8/22/2015	8:36:00	20.5	20	0.5	occupied	8:25	18	F	9:03:00
SNL50	SBI519	8/22/2015	8:37:00	20.5	19.5	1	occupied	8:25	18	F	9:03:00
SNL50	SBI519	8/22/2015	8:38:00	20	19.5	0.5	occupied	8:25	18	F	9:03:00
SNL50	SBI519	8/22/2015	8:39:00	20	19.5	0.5	occupied	8:25	18	F	9:03:00
SNL50	SBI519	8/22/2015	8:40:00	20.5	19.5	1	occupied	8:25	18	F	9:03:00
SNL50	SBI519	8/22/2015	8:41:00	20.5	20	0.5	occupied	8:25	18	F	9:03:00
SNL50	SBI519	8/22/2015	8:42:00	20.5	20	0.5	occupied	8:25	18	F	9:03:00
SNL50	SBI519	8/22/2015	8:43:00	20.5	19.5	1	occupied	8:25	18	F	9:03:00
SNL50	SBI519	8/22/2015	8:44:00	20.5	20	0.5	occupied	8:25	18	F	9:03:00
SNL50	SBI519	8/22/2015	8:45:00	20.5	20	0.5	occupied	8:25	18	F	9:03:00
SNL50	SBI519	8/22/2015	8:46:00	20.5	20	0.5	occupied	8:25	18	F	9:03:00
SNL50	SBI519	8/22/2015	8:47:00	20.5	19.5	1	occupied	8:25	18	F	9:03:00
SNL50	SBI519	8/22/2015	8:48:00	21	20	1	occupied	8:25	18	F	9:03:00
SNL50	SBI519	8/22/2015	8:49:00	21	20	1	occupied	8:25	18	F	9:03:00
SNL50	SBI519	8/22/2015	8:50:00	21	20.5	0.5	occupied	8:25	18	F	9:03:00
SNL50	SBI519	8/22/2015	8:51:00	21.5	20.5	1	occupied	8:25	18	F	9:03:00
SNL50	SBI519	8/22/2015	8:52:00	21.5	20.5	1	occupied	8:25	18	F	9:03:00
SNL50	SBI519	8/22/2015	8:53:00	21.5	20.5	1	occupied	8:25	18	F	9:03:00
SNL50	SBI519	8/22/2015	8:54:00	21.5	20.5	1	occupied	8:25	18	F	9:03:00
SNL50	SBI519	8/22/2015	8:55:00	21.5	20.5	1	occupied	8:25	18	F	9:03:00
SNL50	SBI519	8/22/2015	8:56:00	21.5	21	0.5	occupied	8:25	18	F	9:03:00
SNL50	SBI519	8/22/2015	8:57:00	22	21.5	0.5	occupied	8:25	18	F	9:03:00
SNL50	SBI519	8/22/2015	8:58:00	22	21.5	0.5	occupied	8:25	18	F	9:03:00
SNL50	SBI519	8/22/2015	8:59:00	22	21.5	0.5	occupied	8:25	18	F	9:03:00
SNL50	SBI519	8/22/2015	9:00:00	22.5	21.5	1	occupied	8:25	18	F	9:03:00
SNL50	SBI519	8/22/2015	9:01:00	22.5	21.5	1	occupied	8:25	18	F	9:03:00
SNL50	SBI519	8/22/2015	9:02:00	22.5	21.5	1	occupied	8:25	18	F	9:03:00
SNL50	SBI519	8/22/2015	9:03:00	22.5	22.5	0	released	8:25	18	F	9:03:00
SNL50	SBI519	8/22/2015	9:04:00	22.5	23.5	-1	released	8:25	18	F	9:03:00
SNL50	SBI519	8/22/2015	9:05:00	22.5	24.5	-2	released	8:25	18	F	9:03:00
SNL50	SBI519	8/22/2015	9:06:00	22.5	24.5	-2	released	8:25	18	F	9:03:00
SNL50	SBI519	8/22/2015	9:07:00	22.5	25	-2.5	released	8:25	18	F	9:03:00
SNL50	SBI519	8/22/2015	9:08:00	22.5	25	-2.5	released	8:25	18	F	9:03:00
SNL50	SBI519	8/22/2015	9:09:00	23	25.5	-2.5	released	8:25	18	F	9:03:00
SNL50	SBI519	8/22/2015	9:10:00	23	25	-2	released	8:25	18	F	9:03:00
SNL50	SBI519	8/22/2015	9:11:00	23	25	-2	released	8:25	18	F	9:03:00
SNL50	SBI519	8/22/2015	9:12:00	23	25	-2	released	8:25	18	F	9:03:00
SNL50	SBI519	8/22/2015	9:13:00	22.5	25	-2.5	released	8:25	18	F	9:03:00
SNL50	SBI519	8/22/2015	9:14:00	22.5	25	-2.5	released	8:25	18	F	9:03:00
SNL50	SBI519	8/22/2015	9:15:00	23	25	-2	released	8:25	18	F	9:03:00
SNL50	SBI519	8/22/2015	9:16:00	23	25.5	-2.5	released	8:25	18	F	9:03:00
SNL50	SBI519	8/22/2015	9:17:00	23	25.5	-2.5	released	8:25	18	F	9:03:00
SNL50	SBI519	8/22/2015	9:18:00	23	26	-3	released	8:25	18	F	9:03:00
SNL50	SBI519	8/22/2015	9:19:00	23.5	26	-2.5	released	8:25	18	F	9:03:00
SNL50	SBI519	8/22/2015	9:20:00	23.5	26	-2.5	released	8:25	18	F	9:03:00
SNL50	SBI519	8/22/2015	9:21:00	23	26	-3	released	8:25	18	F	9:03:00
SNL50	SBI519	8/22/2015	9:22:00	23	25.5	-2.5	released	8:25	18	F	9:03:00
SNL50	SBI519	8/22/2015	9:23:00	23	26	-3	released	8:25	18	F	9:03:00
SNL50	SBI519	8/22/2015	9:24:00	23	25.5	-2.5	released	8:25	18	F	9:03:00
SNL50	SBI519	8/22/2015	9:25:00	23	26	-3	released	8:25	18	F	9:03:00
SNL51	SBI544	8/22/2015	7:56:00	18.5	18	0.5	before	8:25	26	M	9:21:00
SNL51	SBI544	8/22/2015	7:57:00	18.5	18	0.5	before	8:25	26	M	9:21:00
SNL51	SBI544	8/22/2015	7:58:00	18.5	18	0.5	before	8:25	26	M	9:21:00
SNL51	SBI544	8/22/2015	7:59:00	18.5	18	0.5	before	8:25	26	M	9:21:00
SNL51	SBI544	8/22/2015	8:00:00	18.5	18	0.5	before	8:25	26	M	9:21:00
SNL51	SBI544	8/22/2015	8:01:00	18.5	18	0.5	before	8:25	26	M	9:21:00
SNL51	SBI544	8/22/2015	8:02:00	18.5	18	0.5	before	8:25	26	M	9:21:00
SNL51	SBI544	8/22/2015	8:03:00	18.5	18	0.5	before	8:25	26	M	9:21:00
SNL51	SBI544	8/22/2015	8:04:00	18.5	18	0.5	before	8:25	26	M	9:21:00
SNL51	SBI544	8/22/2015	8:05:00	18.5	18	0.5	before	8:25	26	M	9:21:00
SNL51	SBI544	8/22/2015	8:06:00	19	18	1	before	8:25	26	M	9:21:00
SNL51	SBI544	8/22/2015	8:07:00	19	18	1	before	8:25	26	M	9:21:00
SNL51	SBI544	8/22/2015	8:08:00	19	18	1	before	8:25	26	M	9:21:00
SNL51	SBI544	8/22/2015	8:09:00	19	18	1	before	8:25	26	M	9:21:00
SNL51	SBI544	8/22/2015	8:10:00	19	18.5	0.5	before	8:25	26	M	9:21:00
SNL51	SBI544	8/22/2015	8:11:00	19	18.5	0.5	before	8:25	26	M	9:21:00
SNL51	SBI544	8/22/2015	8:12:00	19	18.5	0.5	before	8:25	26	M	9:21:00
SNL51	SBI544	8/22/2015	8:13:00	19	18.5	0.5	before	8:25	26	M	9:21:00
SNL51	SBI544	8/22/2015	8:14:00	19	18.5	0.5	before	8:25	26	M	9:21:00
SNL51	SBI544	8/22/2015	8:15:00	19	18.5	0.5	before	8:25	26	M	9:21:00
SNL51	SBI544	8/22/2015	8:16:00	19	18.5	0.5	before	8:25	26	M	9:21:00
SNL51	SBI544	8/22/2015	8:17:00	19	19	0	before	8:25	26	M	9:21:00
SNL51	SBI544	8/22/2015	8:18:00	19	18.5	0.5	before	8:25	26	M	9:21:00
SNL51	SBI544	8/22/2015	8:19:00	19.5	18.5	1	before	8:25	26	M	9:21:00
SNL51	SBI544	8/22/2015	8:20:00	19.5	18.5	1	before	8:25	26	M	9:21:00
SNL51	SBI544	8/22/2015	8:21:00	19.5	18.5	1	before	8:25	26	M	9:21:00
SNL51	SBI544	8/22/2015	8:22:00	19.5	19	0.5	before	8:25	26	M	9:21:00
SNL51	SBI544	8/22/2015	8:23:00	19.5	19	0.5	before	8:25	26	M	9:21:00
SNL51	SBI544	8/22/2015	8:24:00	19.5	19	0.5	before	8:25	26	M	9:21:00
SNL51	SBI544	8/22/2015	8:25:00	19.5	19	0.5	occupied	8:25	26	M	9:21:00
SNL51	SBI544	8/22/2015	8:26:00	19.5	19	0.5	occupied	8:25	26	M	9:21:00
SNL51	SBI544	8/22/2015	8:27:00	20	19.5	0.5	occupied	8:25	26	M	9:21:00
SNL51	SBI544	8/22/2015	8:28:00	20.5	20	0.5	occupied	8:25	26	M	9:21:00
SNL51	SBI544	8/22/2015	8:29:00	20.5	19.5	1	occupied	8:25	26	M	9:21:00
SNL51	SBI544	8/22/2015	8:30:00	20.5	19.5	1	occupied	8:25	26	M	9:21:00
SNL51	SBI544	8/22/2015	8:31:00	20	19	1	occupied	8:25	26	M	9:21:00
SNL51	SBI544	8/22/2015	8:32:00	20	19.5	0.5	occupied	8:25	26	M	9:21:00
SNL51	SBI544	8/22/2015	8:33:00	20.5	19	1.5	occupied	8:25	26	M	9:21:00
SNL51	SBI544	8/22/2015	8:34:00	20.5	19.5	1	occupied	8:25	26	M	9:21:00
SNL51	SBI544	8/22/2015	8:35:00	20.5	19.5	1	occupied	8:25	26	M	9:21:00
SNL51	SBI544	8/22/2015	8:36:00	21	19.5	1.5	occupied	8:25	26	M	9:21:00
SNL51	SBI544	8/22/2015	8:37:00	21	19.5	1.5	occupied	8:25	26	M	9:21:00
SNL51	SBI544	8/22/2015	8:38:00	21	19.5	1.5	occupied	8:25	26	M	9:21:00
SNL51	SBI544	8/22/2015	8:39:00	21	19.5	1.5	occupied	8:25	26	M	9:21:00
SNL51	SBI544	8/22/2015	8:40:00	21.5	20	1.5	occupied	8:25	26	M	9:21:00
SNL51	SBI544	8/22/2015	8:41:00	21	19.5	1.5	occupied	8:25	26	M	9:21:00
SNL51	SBI544	8/22/2015	8:42:00	21	19.5	1.5	occupied	8:25	26	M	9:21:00
SNL51	SBI544	8/22/2015	8:43:00	21	19.5	1.5	occupied	8:25	26	M	9:21:00
SNL51	SBI544	8/22/2015	8:44:00	21	19.5	1.5	occupied	8:25	26	M	9:21:00
SNL51	SBI544	8/22/2015	8:45:00	21	19.5	1.5	occupied	8:25	26	M	9:21:00
SNL51	SBI544	8/22/2015	8:46:00	21	19.5	1.5	occupied	8:25	26	M	9:21:00
SNL51	SBI544	8/22/2015	8:47:00	21	19.5	1.5	occupied	8:25	26	M	9:21:00
SNL51	SBI544	8/22/2015	8:48:00	21	20	1	occupied	8:25	26	M	9:21:00
SNL51	SBI544	8/22/2015	8:49:00	21.5	20	1.5	occupied	8:25	26	M	9:21:00
SNL51	SBI544	8/22/2015	8:50:00	21.5	20	1.5	occupied	8:25	26	M	9:21:00
SNL51	SBI544	8/22/2015	8:51:00	22	20.5	1.5	occupied	8:25	26	M	9:21:00
SNL51	SBI544	8/22/2015	8:52:00	21.5	20.5	1	occupied	8:25	26	M	9:21:00
SNL51	SBI544	8/22/2015	8:53:00	22	20.5	1.5	occupied	8:25	26	M	9:21:00
SNL51	SBI544	8/22/2015	8:54:00	21.5	20.5	1	occupied	8:25	26	M	9:21:00
SNL51	SBI544	8/22/2015	8:55:00	21.5	20.5	1	occupied	8:25	26	M	9:21:00
SNL51	SBI544	8/22/2015	8:56:00	22	21	1	occupied	8:25	26	M	9:21:00
SNL51	SBI544	8/22/2015	8:57:00	22	21	1	occupied	8:25	26	M	9:21:00
SNL51	SBI544	8/22/2015	8:58:00	22	21	1	occupied	8:25	26	M	9:21:00
SNL51	SBI544	8/22/2015	8:59:00	22	21	1	occupied	8:25	26	M	9:21:00
SNL51	SBI544	8/22/2015	9:00:00	22	21	1	occupied	8:25	26	M	9:21:00
SNL51	SBI544	8/22/2015	9:01:00	22	21	1	occupied	8:25	26	M	9:21:00
SNL51	SBI544	8/22/2015	9:02:00	22	21	1	occupied	8:25	26	M	9:21:00
SNL51	SBI544	8/22/2015	9:03:00	22	21	1	occupied	8:25	26	M	9:21:00
SNL51	SBI544	8/22/2015	9:04:00	22.5	21.5	1	occupied	8:25	26	M	9:21:00
SNL51	SBI544	8/22/2015	9:05:00	22.5	21.5	1	occupied	8:25	26	M	9:21:00
SNL51	SBI544	8/22/2015	9:06:00	22.5	21.5	1	occupied	8:25	26	M	9:21:00
SNL51	SBI544	8/22/2015	9:07:00	22.5	21.5	1	occupied	8:25	26	M	9:21:00
SNL51	SBI544	8/22/2015	9:08:00	22.5	21.5	1	occupied	8:25	26	M	9:21:00
SNL51	SBI544	8/22/2015	9:09:00	22.5	22	0.5	occupied	8:25	26	M	9:21:00
SNL51	SBI544	8/22/2015	9:10:00	22.5	22	0.5	occupied	8:25	26	M	9:21:00
SNL51	SBI544	8/22/2015	9:11:00	22.5	22	0.5	occupied	8:25	26	M	9:21:00
SNL51	SBI544	8/22/2015	9:12:00	23	22	1	occupied	8:25	26	M	9:21:00
SNL51	SBI544	8/22/2015	9:13:00	22.5	21.5	1	occupied	8:25	26	M	9:21:00
SNL51	SBI544	8/22/2015	9:14:00	22.5	21.5	1	occupied	8:25	26	M	9:21:00
SNL51	SBI544	8/22/2015	9:15:00	22.5	21.5	1	occupied	8:25	26	M	9:21:00
SNL51	SBI544	8/22/2015	9:16:00	22.5	21.5	1	occupied	8:25	26	M	9:21:00
SNL51	SBI544	8/22/2015	9:17:00	23	22	1	occupied	8:25	26	M	9:21:00
SNL51	SBI544	8/22/2015	9:18:00	23	22	1	occupied	8:25	26	M	9:21:00
SNL51	SBI544	8/22/2015	9:19:00	23	22.5	0.5	occupied	8:25	26	M	9:21:00
SNL51	SBI544	8/22/2015	9:20:00	23	22	1	occupied	8:25	26	M	9:21:00
SNL51	SBI544	8/22/2015	9:21:00	23	22	1	released	8:25	26	M	9:21:00
SNL51	SBI544	8/22/2015	9:22:00	23	22	1	released	8:25	26	M	9:21:00
SNL51	SBI544	8/22/2015	9:23:00	22.5	22	0.5	released	8:25	26	M	9:21:00
SNL51	SBI544	8/22/2015	9:24:00	22.5	21.5	1	released	8:25	26	M	9:21:00
SNL51	SBI544	8/22/2015	9:25:00	22.5	22	0.5	released	8:25	26	M	9:21:00
SNL52	SBI583	8/24/2015	6:08:00	15	15	0	before	6:38	19	F	8:07:00
SNL52	SBI583	8/24/2015	6:09:00	15	15	0	before	6:38	19	F	8:07:00
SNL52	SBI583	8/24/2015	6:10:00	15	15	0	before	6:38	19	F	8:07:00
SNL52	SBI583	8/24/2015	6:11:00	15	15	0	before	6:38	19	F	8:07:00
SNL52	SBI583	8/24/2015	6:12:00	15	15	0	before	6:38	19	F	8:07:00
SNL52	SBI583	8/24/2015	6:13:00	15	15	0	before	6:38	19	F	8:07:00
SNL52	SBI583	8/24/2015	6:14:00	15	15	0	before	6:38	19	F	8:07:00
SNL52	SBI583	8/24/2015	6:15:00	15	15	0	before	6:38	19	F	8:07:00
SNL52	SBI583	8/24/2015	6:16:00	15	15	0	before	6:38	19	F	8:07:00
SNL52	SBI583	8/24/2015	6:17:00	15	15	0	before	6:38	19	F	8:07:00
SNL52	SBI583	8/24/2015	6:18:00	15	15	0	before	6:38	19	F	8:07:00
SNL52	SBI583	8/24/2015	6:19:00	15	15	0	before	6:38	19	F	8:07:00
SNL52	SBI583	8/24/2015	6:20:00	15	15.5	-0.5	before	6:38	19	F	8:07:00
SNL52	SBI583	8/24/2015	6:21:00	15	15.5	-0.5	before	6:38	19	F	8:07:00
SNL52	SBI583	8/24/2015	6:22:00	15	15.5	-0.5	before	6:38	19	F	8:07:00
SNL52	SBI583	8/24/2015	6:23:00	15	15.5	-0.5	before	6:38	19	F	8:07:00
SNL52	SBI583	8/24/2015	6:24:00	15	15.5	-0.5	before	6:38	19	F	8:07:00
SNL52	SBI583	8/24/2015	6:25:00	15	15.5	-0.5	before	6:38	19	F	8:07:00
SNL52	SBI583	8/24/2015	6:26:00	15	15.5	-0.5	before	6:38	19	F	8:07:00
SNL52	SBI583	8/24/2015	6:27:00	15	15.5	-0.5	before	6:38	19	F	8:07:00
SNL52	SBI583	8/24/2015	6:28:00	15	15	0	before	6:38	19	F	8:07:00
SNL52	SBI583	8/24/2015	6:29:00	15	15	0	before	6:38	19	F	8:07:00
SNL52	SBI583	8/24/2015	6:30:00	15	15	0	before	6:38	19	F	8:07:00
SNL52	SBI583	8/24/2015	6:31:00	15	15.5	-0.5	before	6:38	19	F	8:07:00
SNL52	SBI583	8/24/2015	6:32:00	15.5	15.5	0	before	6:38	19	F	8:07:00
SNL52	SBI583	8/24/2015	6:33:00	15.5	15.5	0	before	6:38	19	F	8:07:00
SNL52	SBI583	8/24/2015	6:34:00	15.5	15.5	0	before	6:38	19	F	8:07:00
SNL52	SBI583	8/24/2015	6:35:00	15.5	15.5	0	before	6:38	19	F	8:07:00
SNL52	SBI583	8/24/2015	6:36:00	15.5	15.5	0	before	6:38	19	F	8:07:00
SNL52	SBI583	8/24/2015	6:37:00	15.5	15.5	0	before	6:38	19	F	8:07:00
SNL52	SBI583	8/24/2015	6:38:00	15.5	15.5	0	before	6:38	19	F	8:07:00
SNL52	SBI583	8/24/2015	6:39:00	16	15.5	0.5	occupied	6:38	19	F	8:07:00
SNL52	SBI583	8/24/2015	6:40:00	16	15.5	0.5	occupied	6:38	19	F	8:07:00
SNL52	SBI583	8/24/2015	6:41:00	16	15.5	0.5	occupied	6:38	19	F	8:07:00
SNL52	SBI583	8/24/2015	6:42:00	16.5	15.5	1	occupied	6:38	19	F	8:07:00
SNL52	SBI583	8/24/2015	6:43:00	16.5	15.5	1	occupied	6:38	19	F	8:07:00
SNL52	SBI583	8/24/2015	6:44:00	16.5	15.5	1	occupied	6:38	19	F	8:07:00
SNL52	SBI583	8/24/2015	6:45:00	16.5	15.5	1	occupied	6:38	19	F	8:07:00
SNL52	SBI583	8/24/2015	6:46:00	17	16	1	occupied	6:38	19	F	8:07:00
SNL52	SBI583	8/24/2015	6:47:00	17	16	1	occupied	6:38	19	F	8:07:00
SNL52	SBI583	8/24/2015	6:48:00	17	16	1	occupied	6:38	19	F	8:07:00
SNL52	SBI583	8/24/2015	6:49:00	17	16	1	occupied	6:38	19	F	8:07:00
SNL52	SBI583	8/24/2015	6:50:00	17	16	1	occupied	6:38	19	F	8:07:00
SNL52	SBI583	8/24/2015	6:51:00	17	16	1	occupied	6:38	19	F	8:07:00
SNL52	SBI583	8/24/2015	6:52:00	17	16.5	0.5	occupied	6:38	19	F	8:07:00
SNL52	SBI583	8/24/2015	6:53:00	17.5	16.5	1	occupied	6:38	19	F	8:07:00
SNL52	SBI583	8/24/2015	6:54:00	17.5	16.5	1	occupied	6:38	19	F	8:07:00
SNL52	SBI583	8/24/2015	6:55:00	17.5	16.5	1	occupied	6:38	19	F	8:07:00
SNL52	SBI583	8/24/2015	6:56:00	17.5	16.5	1	occupied	6:38	19	F	8:07:00
SNL52	SBI583	8/24/2015	6:57:00	17.5	16.5	1	occupied	6:38	19	F	8:07:00
SNL52	SBI583	8/24/2015	6:58:00	18	17	1	occupied	6:38	19	F	8:07:00
SNL52	SBI583	8/24/2015	6:59:00	18	17	1	occupied	6:38	19	F	8:07:00
SNL52	SBI583	8/24/2015	7:00:00	18	17	1	occupied	6:38	19	F	8:07:00
SNL52	SBI583	8/24/2015	7:01:00	18	17	1	occupied	6:38	19	F	8:07:00
SNL52	SBI583	8/24/2015	7:02:00	18	17	1	occupied	6:38	19	F	8:07:00
SNL52	SBI583	8/24/2015	7:03:00	18	17	1	occupied	6:38	19	F	8:07:00
SNL52	SBI583	8/24/2015	7:04:00	18	17	1	occupied	6:38	19	F	8:07:00
SNL52	SBI583	8/24/2015	7:05:00	18.5	17	1.5	occupied	6:38	19	F	8:07:00
SNL52	SBI583	8/24/2015	7:06:00	18.5	17	1.5	occupied	6:38	19	F	8:07:00
SNL52	SBI583	8/24/2015	7:07:00	18.5	17.5	1	occupied	6:38	19	F	8:07:00
SNL52	SBI583	8/24/2015	7:08:00	18.5	17.5	1	occupied	6:38	19	F	8:07:00
SNL52	SBI583	8/24/2015	7:09:00	18.5	17.5	1	occupied	6:38	19	F	8:07:00
SNL52	SBI583	8/24/2015	7:10:00	19	17.5	1.5	occupied	6:38	19	F	8:07:00
SNL52	SBI583	8/24/2015	7:11:00	19	17.5	1.5	occupied	6:38	19	F	8:07:00
SNL52	SBI583	8/24/2015	7:12:00	19	17.5	1.5	occupied	6:38	19	F	8:07:00
SNL52	SBI583	8/24/2015	7:13:00	19	17.5	1.5	occupied	6:38	19	F	8:07:00
SNL52	SBI583	8/24/2015	7:14:00	19	17.5	1.5	occupied	6:38	19	F	8:07:00
SNL52	SBI583	8/24/2015	7:15:00	19	17.5	1.5	occupied	6:38	19	F	8:07:00
SNL52	SBI583	8/24/2015	7:16:00	19	18	1	occupied	6:38	19	F	8:07:00
SNL52	SBI583	8/24/2015	7:17:00	19.5	18.5	1	occupied	6:38	19	F	8:07:00
SNL52	SBI583	8/24/2015	7:18:00	20	19	1	occupied	6:38	19	F	8:07:00
SNL52	SBI583	8/24/2015	7:19:00	20.5	19.5	1	occupied	6:38	19	F	8:07:00
SNL52	SBI583	8/24/2015	7:20:00	21	20.5	0.5	occupied	6:38	19	F	8:07:00
SNL52	SBI583	8/24/2015	7:21:00	22	21	1	occupied	6:38	19	F	8:07:00
SNL52	SBI583	8/24/2015	7:22:00	22.5	21.5	1	occupied	6:38	19	F	8:07:00
SNL52	SBI583	8/24/2015	7:23:00	23	22	1	occupied	6:38	19	F	8:07:00
SNL52	SBI583	8/24/2015	7:24:00	23.5	22.5	1	occupied	6:38	19	F	8:07:00
SNL52	SBI583	8/24/2015	7:25:00	24.5	23	1.5	occupied	6:38	19	F	8:07:00
SNL52	SBI583	8/24/2015	7:26:00	25	23	2	occupied	6:38	19	F	8:07:00
SNL52	SBI583	8/24/2015	7:27:00	25.5	23	2.5	occupied	6:38	19	F	8:07:00
SNL52	SBI583	8/24/2015	7:28:00	26	23	3	occupied	6:38	19	F	8:07:00
SNL52	SBI583	8/24/2015	7:29:00	26	23	3	occupied	6:38	19	F	8:07:00
SNL52	SBI583	8/24/2015	7:30:00	26	23	3	occupied	6:38	19	F	8:07:00
SNL52	SBI583	8/24/2015	7:31:00	26.5	23.5	3	occupied	6:38	19	F	8:07:00
SNL52	SBI583	8/24/2015	7:32:00	27	23.5	3.5	occupied	6:38	19	F	8:07:00
SNL52	SBI583	8/24/2015	7:33:00	27	23	4	occupied	6:38	19	F	8:07:00
SNL52	SBI583	8/24/2015	7:34:00	26.5	22	4.5	occupied	6:38	19	F	8:07:00
SNL52	SBI583	8/24/2015	7:35:00	26.5	22.5	4	occupied	6:38	19	F	8:07:00
SNL52	SBI583	8/24/2015	7:36:00	27	23.5	3.5	occupied	6:38	19	F	8:07:00
SNL52	SBI583	8/24/2015	7:37:00	27.5	24.5	3	occupied	6:38	19	F	8:07:00
SNL53	SBI573	8/24/2015	6:08:00	13.5	13.5	0	before	6:37	27	M	7:16:00
SNL53	SBI573	8/24/2015	6:09:00	13.5	13.5	0	before	6:37	27	M	7:16:00
SNL53	SBI573	8/24/2015	6:10:00	13.5	13.5	0	before	6:37	27	M	7:16:00
SNL53	SBI573	8/24/2015	6:11:00	14	13.5	0.5	before	6:37	27	M	7:16:00
SNL53	SBI573	8/24/2015	6:12:00	14	13.5	0.5	before	6:37	27	M	7:16:00
SNL53	SBI573	8/24/2015	6:13:00	13.5	13.5	0	before	6:37	27	M	7:16:00
SNL53	SBI573	8/24/2015	6:14:00	13.5	13.5	0	before	6:37	27	M	7:16:00
SNL53	SBI573	8/24/2015	6:15:00	13.5	13.5	0	before	6:37	27	M	7:16:00
SNL53	SBI573	8/24/2015	6:16:00	13.5	13.5	0	before	6:37	27	M	7:16:00
SNL53	SBI573	8/24/2015	6:17:00	13.5	13.5	0	before	6:37	27	M	7:16:00
SNL53	SBI573	8/24/2015	6:18:00	14	13.5	0.5	before	6:37	27	M	7:16:00
SNL53	SBI573	8/24/2015	6:19:00	14	13.5	0.5	before	6:37	27	M	7:16:00
SNL53	SBI573	8/24/2015	6:20:00	14	13.5	0.5	before	6:37	27	M	7:16:00
SNL53	SBI573	8/24/2015	6:21:00	14	13.5	0.5	before	6:37	27	M	7:16:00
SNL53	SBI573	8/24/2015	6:22:00	14	13.5	0.5	before	6:37	27	M	7:16:00
SNL53	SBI573	8/24/2015	6:23:00	14	13.5	0.5	before	6:37	27	M	7:16:00
SNL53	SBI573	8/24/2015	6:24:00	14	14	0	before	6:37	27	M	7:16:00
SNL53	SBI573	8/24/2015	6:25:00	14	14	0	before	6:37	27	M	7:16:00
SNL53	SBI573	8/24/2015	6:26:00	14	14	0	before	6:37	27	M	7:16:00
SNL53	SBI573	8/24/2015	6:27:00	14	13.5	0.5	before	6:37	27	M	7:16:00
SNL53	SBI573	8/24/2015	6:28:00	14	13.5	0.5	before	6:37	27	M	7:16:00
SNL53	SBI573	8/24/2015	6:29:00	14	13.5	0.5	before	6:37	27	M	7:16:00
SNL53	SBI573	8/24/2015	6:30:00	14	13.5	0.5	before	6:37	27	M	7:16:00
SNL53	SBI573	8/24/2015	6:31:00	14	14	0	before	6:37	27	M	7:16:00
SNL53	SBI573	8/24/2015	6:32:00	14	14	0	before	6:37	27	M	7:16:00
SNL53	SBI573	8/24/2015	6:33:00	14	14	0	before	6:37	27	M	7:16:00
SNL53	SBI573	8/24/2015	6:34:00	14	14	0	before	6:37	27	M	7:16:00
SNL53	SBI573	8/24/2015	6:35:00	14	14	0	before	6:37	27	M	7:16:00
SNL53	SBI573	8/24/2015	6:36:00	14	14	0	before	6:37	27	M	7:16:00
SNL53	SBI573	8/24/2015	6:37:00	14	14	0	before	6:37	27	M	7:16:00
SNL53	SBI573	8/24/2015	6:38:00	14.5	14.5	0	occupied	6:37	27	M	7:16:00
SNL53	SBI573	8/24/2015	6:39:00	15	14.5	0.5	occupied	6:37	27	M	7:16:00
SNL53	SBI573	8/24/2015	6:40:00	15.5	14.5	1	occupied	6:37	27	M	7:16:00
SNL53	SBI573	8/24/2015	6:41:00	15.5	14.5	1	occupied	6:37	27	M	7:16:00
SNL53	SBI573	8/24/2015	6:42:00	16	14.5	1.5	occupied	6:37	27	M	7:16:00
SNL53	SBI573	8/24/2015	6:43:00	16	15	1	occupied	6:37	27	M	7:16:00
SNL53	SBI573	8/24/2015	6:44:00	16	15	1	occupied	6:37	27	M	7:16:00
SNL53	SBI573	8/24/2015	6:45:00	16.5	15.5	1	occupied	6:37	27	M	7:16:00
SNL53	SBI573	8/24/2015	6:46:00	16.5	15.5	1	occupied	6:37	27	M	7:16:00
SNL53	SBI573	8/24/2015	6:47:00	16.5	15.5	1	occupied	6:37	27	M	7:16:00
SNL53	SBI573	8/24/2015	6:48:00	17	15.5	1.5	occupied	6:37	27	M	7:16:00
SNL53	SBI573	8/24/2015	6:49:00	17	15.5	1.5	occupied	6:37	27	M	7:16:00
SNL53	SBI573	8/24/2015	6:50:00	17	15.5	1.5	occupied	6:37	27	M	7:16:00
SNL53	SBI573	8/24/2015	6:51:00	17	16	1	occupied	6:37	27	M	7:16:00
SNL53	SBI573	8/24/2015	6:52:00	17	16	1	occupied	6:37	27	M	7:16:00
SNL53	SBI573	8/24/2015	6:53:00	17	16	1	occupied	6:37	27	M	7:16:00
SNL53	SBI573	8/24/2015	6:54:00	17	16	1	occupied	6:37	27	M	7:16:00
SNL53	SBI573	8/24/2015	6:55:00	17	16	1	occupied	6:37	27	M	7:16:00
SNL53	SBI573	8/24/2015	6:56:00	17	16	1	occupied	6:37	27	M	7:16:00
SNL53	SBI573	8/24/2015	6:57:00	17	16.5	0.5	occupied	6:37	27	M	7:16:00
SNL53	SBI573	8/24/2015	6:58:00	17.5	16.5	1	occupied	6:37	27	M	7:16:00
SNL53	SBI573	8/24/2015	6:59:00	18	16.5	1.5	occupied	6:37	27	M	7:16:00
SNL53	SBI573	8/24/2015	7:00:00	17.5	16.5	1	occupied	6:37	27	M	7:16:00
SNL53	SBI573	8/24/2015	7:01:00	17.5	16.5	1	occupied	6:37	27	M	7:16:00
SNL53	SBI573	8/24/2015	7:02:00	17.5	16.5	1	occupied	6:37	27	M	7:16:00
SNL53	SBI573	8/24/2015	7:03:00	17.5	16.5	1	occupied	6:37	27	M	7:16:00
SNL53	SBI573	8/24/2015	7:04:00	17.5	16.5	1	occupied	6:37	27	M	7:16:00
SNL53	SBI573	8/24/2015	7:05:00	17.5	16.5	1	occupied	6:37	27	M	7:16:00
SNL53	SBI573	8/24/2015	7:06:00	17.5	16.5	1	occupied	6:37	27	M	7:16:00
SNL53	SBI573	8/24/2015	7:07:00	17.5	16.5	1	occupied	6:37	27	M	7:16:00
SNL53	SBI573	8/24/2015	7:08:00	17.5	16.5	1	occupied	6:37	27	M	7:16:00
SNL53	SBI573	8/24/2015	7:09:00	17.5	17	0.5	occupied	6:37	27	M	7:16:00
SNL53	SBI573	8/24/2015	7:10:00	17.5	17	0.5	occupied	6:37	27	M	7:16:00
SNL53	SBI573	8/24/2015	7:11:00	18	17	1	occupied	6:37	27	M	7:16:00
SNL53	SBI573	8/24/2015	7:12:00	18.5	17	1.5	occupied	6:37	27	M	7:16:00
SNL53	SBI573	8/24/2015	7:13:00	18.5	17	1.5	occupied	6:37	27	M	7:16:00
SNL53	SBI573	8/24/2015	7:14:00	18	17	1	occupied	6:37	27	M	7:16:00
SNL53	SBI573	8/24/2015	7:15:00	18.5	17	1.5	occupied	6:37	27	M	7:16:00
SNL53	SBI573	8/24/2015	7:16:00	18.5	17.5	1	released	6:37	27	M	7:16:00
SNL53	SBI573	8/24/2015	7:17:00	18	17.5	0.5	released	6:37	27	M	7:16:00
SNL53	SBI573	8/24/2015	7:18:00	18	17.5	0.5	released	6:37	27	M	7:16:00
SNL53	SBI573	8/24/2015	7:19:00	18	17.5	0.5	released	6:37	27	M	7:16:00
SNL53	SBI573	8/24/2015	7:20:00	18	18	0	released	6:37	27	M	7:16:00
SNL53	SBI573	8/24/2015	7:21:00	18	19	-1	released	6:37	27	M	7:16:00
SNL53	SBI573	8/24/2015	7:22:00	18.5	20	-1.5	released	6:37	27	M	7:16:00
SNL53	SBI573	8/24/2015	7:23:00	19	21	-2	released	6:37	27	M	7:16:00
SNL53	SBI573	8/24/2015	7:24:00	19.5	22	-2.5	released	6:37	27	M	7:16:00
SNL53	SBI573	8/24/2015	7:25:00	20.5	23	-2.5	released	6:37	27	M	7:16:00
SNL53	SBI573	8/24/2015	7:26:00	21	23.5	-2.5	released	6:37	27	M	7:16:00
SNL53	SBI573	8/24/2015	7:27:00	21.5	24	-2.5	released	6:37	27	M	7:16:00
SNL53	SBI573	8/24/2015	7:28:00	21.5	23.5	-2	released	6:37	27	M	7:16:00
SNL53	SBI573	8/24/2015	7:29:00	21.5	24	-2.5	released	6:37	27	M	7:16:00
SNL53	SBI573	8/24/2015	7:30:00	22	24.5	-2.5	released	6:37	27	M	7:16:00
SNL53	SBI573	8/24/2015	7:31:00	22	25	-3	released	6:37	27	M	7:16:00
SNL53	SBI573	8/24/2015	7:32:00	22.5	25	-2.5	released	6:37	27	M	7:16:00
SNL53	SBI573	8/24/2015	7:33:00	22.5	25.5	-3	released	6:37	27	M	7:16:00
SNL53	SBI573	8/24/2015	7:34:00	23	26	-3	released	6:37	27	M	7:16:00
SNL53	SBI573	8/24/2015	7:35:00	23.5	26.5	-3	released	6:37	27	M	7:16:00
SNL53	SBI573	8/24/2015	7:36:00	23.5	26.5	-3	released	6:37	27	M	7:16:00
SNL53	SBI573	8/24/2015	7:37:00	24	26.5	-2.5	released	6:37	27	M	7:16:00
SNL55	SBI585	8/25/2015	6:00:00	21.5	20.5	1	before	6:25	24	M	6:56:00
SNL55	SBI585	8/25/2015	6:01:00	21	20	1	before	6:25	24	M	6:56:00
SNL55	SBI585	8/25/2015	6:02:00	20.5	20	0.5	before	6:25	24	M	6:56:00
SNL55	SBI585	8/25/2015	6:03:00	20	19.5	0.5	before	6:25	24	M	6:56:00
SNL55	SBI585	8/25/2015	6:04:00	20	19.5	0.5	before	6:25	24	M	6:56:00
SNL55	SBI585	8/25/2015	6:05:00	19.5	19.5	0	before	6:25	24	M	6:56:00
SNL55	SBI585	8/25/2015	6:06:00	19.5	19.5	0	before	6:25	24	M	6:56:00
SNL55	SBI585	8/25/2015	6:07:00	19.5	19.5	0	before	6:25	24	M	6:56:00
SNL55	SBI585	8/25/2015	6:08:00	19.5	19.5	0	before	6:25	24	M	6:56:00
SNL55	SBI585	8/25/2015	6:09:00	19.5	19.5	0	before	6:25	24	M	6:56:00
SNL55	SBI585	8/25/2015	6:10:00	19.5	19.5	0	before	6:25	24	M	6:56:00
SNL55	SBI585	8/25/2015	6:11:00	19.5	19.5	0	before	6:25	24	M	6:56:00
SNL55	SBI585	8/25/2015	6:12:00	19.5	19.5	0	before	6:25	24	M	6:56:00
SNL55	SBI585	8/25/2015	6:13:00	19.5	19.5	0	before	6:25	24	M	6:56:00
SNL55	SBI585	8/25/2015	6:14:00	19.5	19.5	0	before	6:25	24	M	6:56:00
SNL55	SBI585	8/25/2015	6:15:00	19.5	19.5	0	before	6:25	24	M	6:56:00
SNL55	SBI585	8/25/2015	6:16:00	19	19	0	before	6:25	24	M	6:56:00
SNL55	SBI585	8/25/2015	6:17:00	19	19	0	before	6:25	24	M	6:56:00
SNL55	SBI585	8/25/2015	6:18:00	19	19	0	before	6:25	24	M	6:56:00
SNL55	SBI585	8/25/2015	6:19:00	19	19	0	before	6:25	24	M	6:56:00
SNL55	SBI585	8/25/2015	6:20:00	19	19	0	before	6:25	24	M	6:56:00
SNL55	SBI585	8/25/2015	6:21:00	19	19	0	before	6:25	24	M	6:56:00
SNL55	SBI585	8/25/2015	6:22:00	19	18.5	0.5	before	6:25	24	M	6:56:00
SNL55	SBI585	8/25/2015	6:23:00	18.5	18.5	0	before	6:25	24	M	6:56:00
SNL55	SBI585	8/25/2015	6:24:00	18.5	18.5	0	before	6:25	24	M	6:56:00
SNL55	SBI585	8/25/2015	6:25:00	18.5	19	-0.5	before	6:25	24	M	6:56:00
SNL55	SBI585	8/25/2015	6:26:00	19	19	0	occupied	6:25	24	M	6:56:00
SNL55	SBI585	8/25/2015	6:27:00	19	19	0	occupied	6:25	24	M	6:56:00
SNL55	SBI585	8/25/2015	6:28:00	19.5	19	0.5	occupied	6:25	24	M	6:56:00
SNL55	SBI585	8/25/2015	6:29:00	19.5	19	0.5	occupied	6:25	24	M	6:56:00
SNL55	SBI585	8/25/2015	6:30:00	19.5	19	0.5	occupied	6:25	24	M	6:56:00
SNL55	SBI585	8/25/2015	6:31:00	19.5	19	0.5	occupied	6:25	24	M	6:56:00
SNL55	SBI585	8/25/2015	6:32:00	19.5	19	0.5	occupied	6:25	24	M	6:56:00
SNL55	SBI585	8/25/2015	6:33:00	19.5	19	0.5	occupied	6:25	24	M	6:56:00
SNL55	SBI585	8/25/2015	6:34:00	19.5	19	0.5	occupied	6:25	24	M	6:56:00
SNL55	SBI585	8/25/2015	6:35:00	19	19	0	occupied	6:25	24	M	6:56:00
SNL55	SBI585	8/25/2015	6:36:00	19	19	0	occupied	6:25	24	M	6:56:00
SNL55	SBI585	8/25/2015	6:37:00	19	19	0	occupied	6:25	24	M	6:56:00
SNL55	SBI585	8/25/2015	6:38:00	19	19	0	occupied	6:25	24	M	6:56:00
SNL55	SBI585	8/25/2015	6:39:00	19	19	0	occupied	6:25	24	M	6:56:00
SNL55	SBI585	8/25/2015	6:40:00	19	19	0	occupied	6:25	24	M	6:56:00
SNL55	SBI585	8/25/2015	6:41:00	19	19	0	occupied	6:25	24	M	6:56:00
SNL55	SBI585	8/25/2015	6:42:00	19	19	0	occupied	6:25	24	M	6:56:00
SNL55	SBI585	8/25/2015	6:43:00	19	19	0	occupied	6:25	24	M	6:56:00
SNL55	SBI585	8/25/2015	6:44:00	19	19	0	occupied	6:25	24	M	6:56:00
SNL55	SBI585	8/25/2015	6:45:00	19	19	0	occupied	6:25	24	M	6:56:00
SNL55	SBI585	8/25/2015	6:46:00	19	19	0	occupied	6:25	24	M	6:56:00
SNL55	SBI585	8/25/2015	6:47:00	19	19	0	occupied	6:25	24	M	6:56:00
SNL55	SBI585	8/25/2015	6:48:00	19.5	19	0.5	occupied	6:25	24	M	6:56:00
SNL55	SBI585	8/25/2015	6:49:00	19.5	19	0.5	occupied	6:25	24	M	6:56:00
SNL55	SBI585	8/25/2015	6:50:00	19.5	19	0.5	occupied	6:25	24	M	6:56:00
SNL55	SBI585	8/25/2015	6:51:00	19.5	19	0.5	occupied	6:25	24	M	6:56:00
SNL55	SBI585	8/25/2015	6:52:00	19.5	19	0.5	occupied	6:25	24	M	6:56:00
SNL55	SBI585	8/25/2015	6:53:00	19.5	19	0.5	occupied	6:25	24	M	6:56:00
SNL55	SBI585	8/25/2015	6:54:00	19.5	19	0.5	occupied	6:25	24	M	6:56:00
SNL55	SBI585	8/25/2015	6:55:00	19.5	19	0.5	occupied	6:25	24	M	6:56:00
SNL55	SBI585	8/25/2015	6:56:00	19.5	19	0.5	released	6:25	24	M	6:56:00
SNL55	SBI585	8/25/2015	6:57:00	19	19	0	released	6:25	24	M	6:56:00
SNL55	SBI585	8/25/2015	6:58:00	19	19	0	released	6:25	24	M	6:56:00
SNL55	SBI585	8/25/2015	6:59:00	19	19	0	released	6:25	24	M	6:56:00
SNL55	SBI585	8/25/2015	7:00:00	19	19	0	released	6:25	24	M	6:56:00
SNL55	SBI585	8/25/2015	7:01:00	19	19	0	released	6:25	24	M	6:56:00
SNL55	SBI585	8/25/2015	7:02:00	19	19	0	released	6:25	24	M	6:56:00
SNL55	SBI585	8/25/2015	7:03:00	19	19	0	released	6:25	24	M	6:56:00
SNL55	SBI585	8/25/2015	7:04:00	19	19	0	released	6:25	24	M	6:56:00
SNL55	SBI585	8/25/2015	7:05:00	19	19	0	released	6:25	24	M	6:56:00
SNL55	SBI585	8/25/2015	7:06:00	19	19	0	released	6:25	24	M	6:56:00
SNL55	SBI585	8/25/2015	7:07:00	19	19	0	released	6:25	24	M	6:56:00
SNL55	SBI585	8/25/2015	7:08:00	19	19.5	-0.5	released	6:25	24	M	6:56:00
SNL55	SBI585	8/25/2015	7:09:00	19	19.5	-0.5	released	6:25	24	M	6:56:00
SNL55	SBI585	8/25/2015	7:10:00	19	19.5	-0.5	released	6:25	24	M	6:56:00
SNL55	SBI585	8/25/2015	7:11:00	19	19.5	-0.5	released	6:25	24	M	6:56:00
SNL55	SBI585	8/25/2015	7:12:00	19	19.5	-0.5	released	6:25	24	M	6:56:00
SNL55	SBI585	8/25/2015	7:13:00	19	19.5	-0.5	released	6:25	24	M	6:56:00
SNL55	SBI585	8/25/2015	7:14:00	19	19.5	-0.5	released	6:25	24	M	6:56:00
SNL55	SBI585	8/25/2015	7:15:00	19	19.5	-0.5	released	6:25	24	M	6:56:00
SNL55	SBI585	8/25/2015	7:16:00	19	19.5	-0.5	released	6:25	24	M	6:56:00
SNL55	SBI585	8/25/2015	7:17:00	19.5	19.5	0	released	6:25	24	M	6:56:00
SNL55	SBI585	8/25/2015	7:18:00	19.5	19.5	0	released	6:25	24	M	6:56:00
SNL55	SBI585	8/25/2015	7:19:00	19.5	19.5	0	released	6:25	24	M	6:56:00
SNL55	SBI585	8/25/2015	7:20:00	19.5	19.5	0	released	6:25	24	M	6:56:00
SNL55	SBI585	8/25/2015	7:21:00	19.5	19.5	0	released	6:25	24	M	6:56:00
SNL55	SBI585	8/25/2015	7:22:00	19.5	20	-0.5	released	6:25	24	M	6:56:00
SNL55	SBI585	8/25/2015	7:23:00	19.5	20	-0.5	released	6:25	24	M	6:56:00
SNL55	SBI585	8/25/2015	7:24:00	19.5	20	-0.5	released	6:25	24	M	6:56:00
SNL55	SBI585	8/25/2015	7:25:00	19.5	20	-0.5	released	6:25	24	M	6:56:00
SNL56	SBI587	8/25/2015	6:01:00	21.5	20	1.5	before	6:30	22	F	7:14:00
SNL56	SBI587	8/25/2015	6:02:00	21	20	1	before	6:30	22	F	7:14:00
SNL56	SBI587	8/25/2015	6:03:00	20.5	20	0.5	before	6:30	22	F	7:14:00
SNL56	SBI587	8/25/2015	6:04:00	20.5	19.5	1	before	6:30	22	F	7:14:00
SNL56	SBI587	8/25/2015	6:05:00	20	19.5	0.5	before	6:30	22	F	7:14:00
SNL56	SBI587	8/25/2015	6:06:00	20	19.5	0.5	before	6:30	22	F	7:14:00
SNL56	SBI587	8/25/2015	6:07:00	20	19.5	0.5	before	6:30	22	F	7:14:00
SNL56	SBI587	8/25/2015	6:08:00	19.5	19.5	0	before	6:30	22	F	7:14:00
SNL56	SBI587	8/25/2015	6:09:00	19.5	19.5	0	before	6:30	22	F	7:14:00
SNL56	SBI587	8/25/2015	6:10:00	19.5	19.5	0	before	6:30	22	F	7:14:00
SNL56	SBI587	8/25/2015	6:11:00	19.5	19.5	0	before	6:30	22	F	7:14:00
SNL56	SBI587	8/25/2015	6:12:00	19.5	19.5	0	before	6:30	22	F	7:14:00
SNL56	SBI587	8/25/2015	6:13:00	19.5	19.5	0	before	6:30	22	F	7:14:00
SNL56	SBI587	8/25/2015	6:14:00	19.5	19.5	0	before	6:30	22	F	7:14:00
SNL56	SBI587	8/25/2015	6:15:00	19.5	19.5	0	before	6:30	22	F	7:14:00
SNL56	SBI587	8/25/2015	6:16:00	19.5	19.5	0	before	6:30	22	F	7:14:00
SNL56	SBI587	8/25/2015	6:17:00	19.5	19	0.5	before	6:30	22	F	7:14:00
SNL56	SBI587	8/25/2015	6:18:00	19.5	19	0.5	before	6:30	22	F	7:14:00
SNL56	SBI587	8/25/2015	6:19:00	19.5	19	0.5	before	6:30	22	F	7:14:00
SNL56	SBI587	8/25/2015	6:20:00	19.5	19	0.5	before	6:30	22	F	7:14:00
SNL56	SBI587	8/25/2015	6:21:00	19	19	0	before	6:30	22	F	7:14:00
SNL56	SBI587	8/25/2015	6:22:00	19	19	0	before	6:30	22	F	7:14:00
SNL56	SBI587	8/25/2015	6:23:00	19	19	0	before	6:30	22	F	7:14:00
SNL56	SBI587	8/25/2015	6:24:00	19	19	0	before	6:30	22	F	7:14:00
SNL56	SBI587	8/25/2015	6:25:00	19	19	0	before	6:30	22	F	7:14:00
SNL56	SBI587	8/25/2015	6:26:00	19	19	0	before	6:30	22	F	7:14:00
SNL56	SBI587	8/25/2015	6:27:00	19	19	0	before	6:30	22	F	7:14:00
SNL56	SBI587	8/25/2015	6:28:00	19	19	0	before	6:30	22	F	7:14:00
SNL56	SBI587	8/25/2015	6:29:00	19	19	0	before	6:30	22	F	7:14:00
SNL56	SBI587	8/25/2015	6:30:00	19	19	0	before	6:30	22	F	7:14:00
SNL56	SBI587	8/25/2015	6:31:00	19	19.5	-0.5	occupied	6:30	22	F	7:14:00
SNL56	SBI587	8/25/2015	6:32:00	19.5	19.5	0	occupied	6:30	22	F	7:14:00
SNL56	SBI587	8/25/2015	6:33:00	19.5	19.5	0	occupied	6:30	22	F	7:14:00
SNL56	SBI587	8/25/2015	6:34:00	19.5	19.5	0	occupied	6:30	22	F	7:14:00
SNL56	SBI587	8/25/2015	6:35:00	19.5	19	0.5	occupied	6:30	22	F	7:14:00
SNL56	SBI587	8/25/2015	6:36:00	19.5	19	0.5	occupied	6:30	22	F	7:14:00
SNL56	SBI587	8/25/2015	6:37:00	19.5	19	0.5	occupied	6:30	22	F	7:14:00
SNL56	SBI587	8/25/2015	6:38:00	19.5	19	0.5	occupied	6:30	22	F	7:14:00
SNL56	SBI587	8/25/2015	6:39:00	19.5	19	0.5	occupied	6:30	22	F	7:14:00
SNL56	SBI587	8/25/2015	6:40:00	19.5	19	0.5	occupied	6:30	22	F	7:14:00
SNL56	SBI587	8/25/2015	6:41:00	19.5	19	0.5	occupied	6:30	22	F	7:14:00
SNL56	SBI587	8/25/2015	6:42:00	19.5	19	0.5	occupied	6:30	22	F	7:14:00
SNL56	SBI587	8/25/2015	6:43:00	19.5	19	0.5	occupied	6:30	22	F	7:14:00
SNL56	SBI587	8/25/2015	6:44:00	19.5	19	0.5	occupied	6:30	22	F	7:14:00
SNL56	SBI587	8/25/2015	6:45:00	19.5	19	0.5	occupied	6:30	22	F	7:14:00
SNL56	SBI587	8/25/2015	6:46:00	19.5	19	0.5	occupied	6:30	22	F	7:14:00
SNL56	SBI587	8/25/2015	6:47:00	19.5	19	0.5	occupied	6:30	22	F	7:14:00
SNL56	SBI587	8/25/2015	6:48:00	19.5	19	0.5	occupied	6:30	22	F	7:14:00
SNL56	SBI587	8/25/2015	6:49:00	19.5	19	0.5	occupied	6:30	22	F	7:14:00
SNL56	SBI587	8/25/2015	6:50:00	19.5	19	0.5	occupied	6:30	22	F	7:14:00
SNL56	SBI587	8/25/2015	6:51:00	19.5	19	0.5	occupied	6:30	22	F	7:14:00
SNL56	SBI587	8/25/2015	6:52:00	19.5	19	0.5	occupied	6:30	22	F	7:14:00
SNL56	SBI587	8/25/2015	6:53:00	19.5	19	0.5	occupied	6:30	22	F	7:14:00
SNL56	SBI587	8/25/2015	6:54:00	19.5	19.5	0	occupied	6:30	22	F	7:14:00
SNL56	SBI587	8/25/2015	6:55:00	19.5	19	0.5	occupied	6:30	22	F	7:14:00
SNL56	SBI587	8/25/2015	6:56:00	19.5	19.5	0	occupied	6:30	22	F	7:14:00
SNL56	SBI587	8/25/2015	6:57:00	19.5	19.5	0	occupied	6:30	22	F	7:14:00
SNL56	SBI587	8/25/2015	6:58:00	19.5	19.5	0	occupied	6:30	22	F	7:14:00
SNL56	SBI587	8/25/2015	6:59:00	19.5	19.5	0	occupied	6:30	22	F	7:14:00
SNL56	SBI587	8/25/2015	7:00:00	19.5	19.5	0	occupied	6:30	22	F	7:14:00
SNL56	SBI587	8/25/2015	7:01:00	19.5	19.5	0	occupied	6:30	22	F	7:14:00
SNL56	SBI587	8/25/2015	7:02:00	20	19.5	0.5	occupied	6:30	22	F	7:14:00
SNL56	SBI587	8/25/2015	7:03:00	20	19.5	0.5	occupied	6:30	22	F	7:14:00
SNL56	SBI587	8/25/2015	7:04:00	20	19.5	0.5	occupied	6:30	22	F	7:14:00
SNL56	SBI587	8/25/2015	7:05:00	20	19.5	0.5	occupied	6:30	22	F	7:14:00
SNL56	SBI587	8/25/2015	7:06:00	20.5	19.5	1	occupied	6:30	22	F	7:14:00
SNL56	SBI587	8/25/2015	7:07:00	20.5	19.5	1	occupied	6:30	22	F	7:14:00
SNL56	SBI587	8/25/2015	7:08:00	20.5	20	0.5	occupied	6:30	22	F	7:14:00
SNL56	SBI587	8/25/2015	7:09:00	20.5	20	0.5	occupied	6:30	22	F	7:14:00
SNL56	SBI587	8/25/2015	7:10:00	20.5	20	0.5	occupied	6:30	22	F	7:14:00
SNL56	SBI587	8/25/2015	7:11:00	20.5	20	0.5	occupied	6:30	22	F	7:14:00
SNL56	SBI587	8/25/2015	7:12:00	20.5	20	0.5	occupied	6:30	22	F	7:14:00
SNL56	SBI587	8/25/2015	7:13:00	20.5	20	0.5	occupied	6:30	22	F	7:14:00
SNL56	SBI587	8/25/2015	7:14:00	20.5	20	0.5	released	6:30	22	F	7:14:00
SNL56	SBI587	8/25/2015	7:15:00	20.5	20	0.5	released	6:30	22	F	7:14:00
SNL56	SBI587	8/25/2015	7:16:00	20	20	0	released	6:30	22	F	7:14:00
SNL56	SBI587	8/25/2015	7:17:00	20	20	0	released	6:30	22	F	7:14:00
SNL56	SBI587	8/25/2015	7:18:00	20	20	0	released	6:30	22	F	7:14:00
SNL56	SBI587	8/25/2015	7:19:00	20	20	0	released	6:30	22	F	7:14:00
SNL56	SBI587	8/25/2015	7:20:00	20	20	0	released	6:30	22	F	7:14:00
SNL56	SBI587	8/25/2015	7:21:00	20	20	0	released	6:30	22	F	7:14:00
SNL56	SBI587	8/25/2015	7:22:00	20	20	0	released	6:30	22	F	7:14:00
SNL56	SBI587	8/25/2015	7:23:00	20	20	0	released	6:30	22	F	7:14:00
SNL56	SBI587	8/25/2015	7:24:00	20	20	0	released	6:30	22	F	7:14:00
SNL56	SBI587	8/25/2015	7:25:00	20	20	0	released	6:30	22	F	7:14:00
SNL56	SBI587	8/25/2015	7:26:00	20	20.5	-0.5	released	6:30	22	F	7:14:00
SNL56	SBI587	8/25/2015	7:27:00	20	20.5	-0.5	released	6:30	22	F	7:14:00
SNL56	SBI587	8/25/2015	7:28:00	20	20.5	-0.5	released	6:30	22	F	7:14:00
SNL56	SBI587	8/25/2015	7:29:00	20	20.5	-0.5	released	6:30	22	F	7:14:00
