# Supplementary material for: Changes in Trap Temperature as a Method to Determine Timing of Capture of Small Mammals
Source: PLoS One. 2016 Oct 28;11(10):e0165710. doi: 10.1371/journal.pone.0165710 (PMC5085069; doi:10.1371/journal.pone.0165710)
Supplement: S4 File — (CSV) [file pone.0165710.s004.csv]

unique_id	location	date	time	hours_past_midnight	mins_past_1	inside_temp_c	outside_temp_c	temp_diff
SNL1	California	7/30/2015	1:00:00	1	60	15.5	15.5	0
SNL1	California	7/30/2015	1:01:00	1.016666667	61	15.5	15.5	0
SNL1	California	7/30/2015	1:02:00	1.033333333	62	15.5	15.5	0
SNL1	California	7/30/2015	1:03:00	1.05	63	15.5	15.5	0
SNL1	California	7/30/2015	1:04:00	1.066666667	64	15.5	15.5	0
SNL1	California	7/30/2015	1:05:00	1.083333333	65	15.5	15.5	0
SNL1	California	7/30/2015	1:06:00	1.1	66	15.5	15	0.5
SNL1	California	7/30/2015	1:07:00	1.116666667	67	15.5	15	0.5
SNL1	California	7/30/2015	1:08:00	1.133333333	68	15.5	15	0.5
SNL1	California	7/30/2015	1:09:00	1.15	69	15.5	15	0.5
SNL1	California	7/30/2015	1:10:00	1.166666667	70	15.5	15	0.5
SNL1	California	7/30/2015	1:11:00	1.183333333	71	15.5	15	0.5
SNL1	California	7/30/2015	1:12:00	1.2	72	15.5	15	0.5
SNL1	California	7/30/2015	1:13:00	1.216666667	73	15.5	15	0.5
SNL1	California	7/30/2015	1:14:00	1.233333333	74	15.5	15	0.5
SNL1	California	7/30/2015	1:15:00	1.25	75	15.5	15	0.5
SNL1	California	7/30/2015	1:16:00	1.266666667	76	15.5	15	0.5
SNL1	California	7/30/2015	1:17:00	1.283333333	77	15	15	0
SNL1	California	7/30/2015	1:18:00	1.3	78	15	14.5	0.5
SNL1	California	7/30/2015	1:19:00	1.316666667	79	15	14.5	0.5
SNL1	California	7/30/2015	1:20:00	1.333333333	80	15	14.5	0.5
SNL1	California	7/30/2015	1:21:00	1.35	81	15	14.5	0.5
SNL1	California	7/30/2015	1:22:00	1.366666667	82	15	14.5	0.5
SNL1	California	7/30/2015	1:23:00	1.383333333	83	15	14.5	0.5
SNL1	California	7/30/2015	1:24:00	1.4	84	15	14.5	0.5
SNL1	California	7/30/2015	1:25:00	1.416666667	85	15	14.5	0.5
SNL1	California	7/30/2015	1:26:00	1.433333333	86	15	14.5	0.5
SNL1	California	7/30/2015	1:27:00	1.45	87	15	14.5	0.5
SNL1	California	7/30/2015	1:28:00	1.466666667	88	15	14.5	0.5
SNL1	California	7/30/2015	1:29:00	1.483333333	89	15	14.5	0.5
SNL1	California	7/30/2015	1:30:00	1.5	90	15	14.5	0.5
SNL1	California	7/30/2015	1:31:00	1.516666667	91	15	14.5	0.5
SNL1	California	7/30/2015	1:32:00	1.533333333	92	15	14.5	0.5
SNL1	California	7/30/2015	1:33:00	1.55	93	15	14.5	0.5
SNL1	California	7/30/2015	1:34:00	1.566666667	94	15	14.5	0.5
SNL1	California	7/30/2015	1:35:00	1.583333333	95	15	14.5	0.5
SNL1	California	7/30/2015	1:36:00	1.6	96	15	14.5	0.5
SNL1	California	7/30/2015	1:37:00	1.616666667	97	15	15	0
SNL1	California	7/30/2015	1:38:00	1.633333333	98	15	15	0
SNL1	California	7/30/2015	1:39:00	1.65	99	15	15	0
SNL1	California	7/30/2015	1:40:00	1.666666667	100	15	15	0
SNL1	California	7/30/2015	1:41:00	1.683333333	101	15.5	15	0.5
SNL1	California	7/30/2015	1:42:00	1.7	102	15.5	15	0.5
SNL1	California	7/30/2015	1:43:00	1.716666667	103	15.5	15	0.5
SNL1	California	7/30/2015	1:44:00	1.733333333	104	15.5	15.5	0
SNL1	California	7/30/2015	1:45:00	1.75	105	15.5	15.5	0
SNL1	California	7/30/2015	1:46:00	1.766666667	106	15.5	15.5	0
SNL1	California	7/30/2015	1:47:00	1.783333333	107	15.5	15.5	0
SNL1	California	7/30/2015	1:48:00	1.8	108	16	15.5	0.5
SNL1	California	7/30/2015	1:49:00	1.816666667	109	16	16	0
SNL1	California	7/30/2015	1:50:00	1.833333333	110	16	16	0
SNL1	California	7/30/2015	1:51:00	1.85	111	16	16	0
SNL1	California	7/30/2015	1:52:00	1.866666667	112	16	16	0
SNL1	California	7/30/2015	1:53:00	1.883333333	113	16	16	0
SNL1	California	7/30/2015	1:54:00	1.9	114	16	16	0
SNL1	California	7/30/2015	1:55:00	1.916666667	115	16	16	0
SNL1	California	7/30/2015	1:56:00	1.933333333	116	16	16	0
SNL1	California	7/30/2015	1:57:00	1.95	117	16	16	0
SNL1	California	7/30/2015	1:58:00	1.966666667	118	16	16	0
SNL1	California	7/30/2015	1:59:00	1.983333333	119	16	16	0
SNL1	California	7/30/2015	2:00:00	2	120	16	16	0
SNL1	California	7/30/2015	2:01:00	2.016666667	121	16	16	0
SNL1	California	7/30/2015	2:02:00	2.033333333	122	16.5	16	0.5
SNL1	California	7/30/2015	2:03:00	2.05	123	16.5	16	0.5
SNL1	California	7/30/2015	2:04:00	2.066666667	124	16.5	16	0.5
SNL1	California	7/30/2015	2:05:00	2.083333333	125	16.5	16	0.5
SNL1	California	7/30/2015	2:06:00	2.1	126	16.5	16	0.5
SNL1	California	7/30/2015	2:07:00	2.116666667	127	16.5	16	0.5
SNL1	California	7/30/2015	2:08:00	2.133333333	128	16.5	16	0.5
SNL1	California	7/30/2015	2:09:00	2.15	129	16.5	16	0.5
SNL1	California	7/30/2015	2:10:00	2.166666667	130	16.5	16	0.5
SNL1	California	7/30/2015	2:11:00	2.183333333	131	16.5	16	0.5
SNL1	California	7/30/2015	2:12:00	2.2	132	16.5	16	0.5
SNL1	California	7/30/2015	2:13:00	2.216666667	133	16.5	16	0.5
SNL1	California	7/30/2015	2:14:00	2.233333333	134	16.5	16	0.5
SNL1	California	7/30/2015	2:15:00	2.25	135	16.5	16	0.5
SNL1	California	7/30/2015	2:16:00	2.266666667	136	16.5	16	0.5
SNL1	California	7/30/2015	2:17:00	2.283333333	137	16.5	16	0.5
SNL1	California	7/30/2015	2:18:00	2.3	138	16.5	16	0.5
SNL1	California	7/30/2015	2:19:00	2.316666667	139	16.5	16	0.5
SNL1	California	7/30/2015	2:20:00	2.333333333	140	16.5	16	0.5
SNL1	California	7/30/2015	2:21:00	2.35	141	16.5	16	0.5
SNL1	California	7/30/2015	2:22:00	2.366666667	142	16.5	16	0.5
SNL1	California	7/30/2015	2:23:00	2.383333333	143	16.5	16	0.5
SNL1	California	7/30/2015	2:24:00	2.4	144	16.5	16	0.5
SNL1	California	7/30/2015	2:25:00	2.416666667	145	16.5	16	0.5
SNL1	California	7/30/2015	2:26:00	2.433333333	146	16.5	16	0.5
SNL1	California	7/30/2015	2:27:00	2.45	147	16.5	16.5	0
SNL1	California	7/30/2015	2:28:00	2.466666667	148	16.5	16	0.5
SNL1	California	7/30/2015	2:29:00	2.483333333	149	16.5	16	0.5
SNL1	California	7/30/2015	2:30:00	2.5	150	16.5	16.5	0
SNL1	California	7/30/2015	2:31:00	2.516666667	151	16.5	16.5	0
SNL1	California	7/30/2015	2:32:00	2.533333333	152	16.5	16.5	0
SNL1	California	7/30/2015	2:33:00	2.55	153	16.5	16.5	0
SNL1	California	7/30/2015	2:34:00	2.566666667	154	16.5	16.5	0
SNL1	California	7/30/2015	2:35:00	2.583333333	155	16.5	16	0.5
SNL1	California	7/30/2015	2:36:00	2.6	156	16.5	16.5	0
SNL1	California	7/30/2015	2:37:00	2.616666667	157	16.5	16.5	0
SNL1	California	7/30/2015	2:38:00	2.633333333	158	16.5	16.5	0
SNL1	California	7/30/2015	2:39:00	2.65	159	16.5	16.5	0
SNL1	California	7/30/2015	2:40:00	2.666666667	160	16.5	16.5	0
SNL1	California	7/30/2015	2:41:00	2.683333333	161	16.5	16.5	0
SNL1	California	7/30/2015	2:42:00	2.7	162	16.5	16.5	0
SNL1	California	7/30/2015	2:43:00	2.716666667	163	16.5	16.5	0
SNL1	California	7/30/2015	2:44:00	2.733333333	164	16.5	16.5	0
SNL1	California	7/30/2015	2:45:00	2.75	165	16.5	16.5	0
SNL1	California	7/30/2015	2:46:00	2.766666667	166	16.5	16.5	0
SNL1	California	7/30/2015	2:47:00	2.783333333	167	16.5	16.5	0
SNL1	California	7/30/2015	2:48:00	2.8	168	16.5	16.5	0
SNL1	California	7/30/2015	2:49:00	2.816666667	169	16.5	16.5	0
SNL1	California	7/30/2015	2:50:00	2.833333333	170	16.5	16.5	0
SNL1	California	7/30/2015	2:51:00	2.85	171	16.5	16.5	0
SNL1	California	7/30/2015	2:52:00	2.866666667	172	16.5	16.5	0
SNL1	California	7/30/2015	2:53:00	2.883333333	173	16.5	16.5	0
SNL1	California	7/30/2015	2:54:00	2.9	174	16.5	16.5	0
SNL1	California	7/30/2015	2:55:00	2.916666667	175	16.5	16.5	0
SNL1	California	7/30/2015	2:56:00	2.933333333	176	16.5	16.5	0
SNL1	California	7/30/2015	2:57:00	2.95	177	16.5	16.5	0
SNL1	California	7/30/2015	2:58:00	2.966666667	178	16.5	16.5	0
SNL1	California	7/30/2015	2:59:00	2.983333333	179	16.5	16.5	0
SNL1	California	7/30/2015	3:00:00	3	180	16.5	16.5	0
SNL1	California	7/30/2015	3:01:00	3.016666667	181	16.5	16.5	0
SNL1	California	7/30/2015	3:02:00	3.033333333	182	16.5	16.5	0
SNL1	California	7/30/2015	3:03:00	3.05	183	16.5	16.5	0
SNL1	California	7/30/2015	3:04:00	3.066666667	184	16.5	16.5	0
SNL1	California	7/30/2015	3:05:00	3.083333333	185	16.5	16.5	0
SNL1	California	7/30/2015	3:06:00	3.1	186	16.5	16.5	0
SNL1	California	7/30/2015	3:07:00	3.116666667	187	16.5	16	0.5
SNL1	California	7/30/2015	3:08:00	3.133333333	188	16.5	16	0.5
SNL1	California	7/30/2015	3:09:00	3.15	189	16.5	16	0.5
SNL1	California	7/30/2015	3:10:00	3.166666667	190	16.5	16.5	0
SNL1	California	7/30/2015	3:11:00	3.183333333	191	16.5	16.5	0
SNL1	California	7/30/2015	3:12:00	3.2	192	16.5	16.5	0
SNL1	California	7/30/2015	3:13:00	3.216666667	193	16.5	16	0.5
SNL1	California	7/30/2015	3:14:00	3.233333333	194	16.5	16	0.5
SNL1	California	7/30/2015	3:15:00	3.25	195	16.5	16	0.5
SNL1	California	7/30/2015	3:16:00	3.266666667	196	16.5	16.5	0
SNL1	California	7/30/2015	3:17:00	3.283333333	197	16.5	16.5	0
SNL1	California	7/30/2015	3:18:00	3.3	198	16.5	16.5	0
SNL1	California	7/30/2015	3:19:00	3.316666667	199	16.5	16.5	0
SNL1	California	7/30/2015	3:20:00	3.333333333	200	16.5	16.5	0
SNL1	California	7/30/2015	3:21:00	3.35	201	16.5	16.5	0
SNL1	California	7/30/2015	3:22:00	3.366666667	202	16.5	16.5	0
SNL1	California	7/30/2015	3:23:00	3.383333333	203	16.5	16.5	0
SNL1	California	7/30/2015	3:24:00	3.4	204	16.5	16.5	0
SNL1	California	7/30/2015	3:25:00	3.416666667	205	16.5	16.5	0
SNL1	California	7/30/2015	3:26:00	3.433333333	206	16.5	16.5	0
SNL1	California	7/30/2015	3:27:00	3.45	207	16.5	16.5	0
SNL1	California	7/30/2015	3:28:00	3.466666667	208	16.5	16.5	0
SNL1	California	7/30/2015	3:29:00	3.483333333	209	16.5	16.5	0
SNL1	California	7/30/2015	3:30:00	3.5	210	16.5	16.5	0
SNL1	California	7/30/2015	3:31:00	3.516666667	211	16.5	16.5	0
SNL1	California	7/30/2015	3:32:00	3.533333333	212	16.5	16	0.5
SNL1	California	7/30/2015	3:33:00	3.55	213	16.5	16	0.5
SNL1	California	7/30/2015	3:34:00	3.566666667	214	16.5	16	0.5
SNL1	California	7/30/2015	3:35:00	3.583333333	215	16.5	16	0.5
SNL1	California	7/30/2015	3:36:00	3.6	216	16.5	16	0.5
SNL1	California	7/30/2015	3:37:00	3.616666667	217	16.5	16	0.5
SNL1	California	7/30/2015	3:38:00	3.633333333	218	16.5	16	0.5
SNL1	California	7/30/2015	3:39:00	3.65	219	16.5	16	0.5
SNL1	California	7/30/2015	3:40:00	3.666666667	220	16.5	16	0.5
SNL1	California	7/30/2015	3:41:00	3.683333333	221	16.5	16	0.5
SNL1	California	7/30/2015	3:42:00	3.7	222	16.5	16	0.5
SNL1	California	7/30/2015	3:43:00	3.716666667	223	16.5	16	0.5
SNL1	California	7/30/2015	3:44:00	3.733333333	224	16.5	16	0.5
SNL1	California	7/30/2015	3:45:00	3.75	225	16.5	16	0.5
SNL1	California	7/30/2015	3:46:00	3.766666667	226	16.5	16	0.5
SNL1	California	7/30/2015	3:47:00	3.783333333	227	16.5	16	0.5
SNL1	California	7/30/2015	3:48:00	3.8	228	16.5	16	0.5
SNL1	California	7/30/2015	3:49:00	3.816666667	229	16.5	16	0.5
SNL1	California	7/30/2015	3:50:00	3.833333333	230	16.5	16	0.5
SNL1	California	7/30/2015	3:51:00	3.85	231	16.5	16	0.5
SNL1	California	7/30/2015	3:52:00	3.866666667	232	16.5	16	0.5
SNL1	California	7/30/2015	3:53:00	3.883333333	233	16.5	16	0.5
SNL1	California	7/30/2015	3:54:00	3.9	234	16.5	16	0.5
SNL1	California	7/30/2015	3:55:00	3.916666667	235	16.5	16	0.5
SNL1	California	7/30/2015	3:56:00	3.933333333	236	16.5	16	0.5
SNL1	California	7/30/2015	3:57:00	3.95	237	16.5	16	0.5
SNL1	California	7/30/2015	3:58:00	3.966666667	238	16.5	16	0.5
SNL1	California	7/30/2015	3:59:00	3.983333333	239	16.5	16	0.5
SNL1	California	7/30/2015	4:00:00	4	240	16.5	16	0.5
SNL1	California	7/30/2015	4:01:00	4.016666667	241	16.5	16	0.5
SNL1	California	7/30/2015	4:02:00	4.033333333	242	16.5	16	0.5
SNL1	California	7/30/2015	4:03:00	4.05	243	16.5	16	0.5
SNL1	California	7/30/2015	4:04:00	4.066666667	244	16.5	16	0.5
SNL1	California	7/30/2015	4:05:00	4.083333333	245	16.5	16	0.5
SNL1	California	7/30/2015	4:06:00	4.1	246	16.5	16	0.5
SNL1	California	7/30/2015	4:07:00	4.116666667	247	16	16	0
SNL1	California	7/30/2015	4:08:00	4.133333333	248	16	16	0
SNL1	California	7/30/2015	4:09:00	4.15	249	16	16	0
SNL1	California	7/30/2015	4:10:00	4.166666667	250	16	16	0
SNL1	California	7/30/2015	4:11:00	4.183333333	251	16	16	0
SNL1	California	7/30/2015	4:12:00	4.2	252	16	16	0
SNL1	California	7/30/2015	4:13:00	4.216666667	253	16	16	0
SNL1	California	7/30/2015	4:14:00	4.233333333	254	16	16	0
SNL1	California	7/30/2015	4:15:00	4.25	255	16	16	0
SNL1	California	7/30/2015	4:16:00	4.266666667	256	16	16	0
SNL1	California	7/30/2015	4:17:00	4.283333333	257	16.5	16	0.5
SNL1	California	7/30/2015	4:18:00	4.3	258	16.5	16	0.5
SNL1	California	7/30/2015	4:19:00	4.316666667	259	16.5	16	0.5
SNL1	California	7/30/2015	4:20:00	4.333333333	260	16.5	16	0.5
SNL1	California	7/30/2015	4:21:00	4.35	261	16.5	16	0.5
SNL1	California	7/30/2015	4:22:00	4.366666667	262	16.5	16	0.5
SNL1	California	7/30/2015	4:23:00	4.383333333	263	16.5	16	0.5
SNL1	California	7/30/2015	4:24:00	4.4	264	16.5	16	0.5
SNL1	California	7/30/2015	4:25:00	4.416666667	265	16.5	16	0.5
SNL1	California	7/30/2015	4:26:00	4.433333333	266	16.5	16	0.5
SNL1	California	7/30/2015	4:27:00	4.45	267	16.5	16	0.5
SNL1	California	7/30/2015	4:28:00	4.466666667	268	16.5	16	0.5
SNL1	California	7/30/2015	4:29:00	4.483333333	269	16.5	16	0.5
SNL1	California	7/30/2015	4:30:00	4.5	270	16.5	16	0.5
SNL1	California	7/30/2015	4:31:00	4.516666667	271	16.5	16	0.5
SNL1	California	7/30/2015	4:32:00	4.533333333	272	16.5	16	0.5
SNL1	California	7/30/2015	4:33:00	4.55	273	16.5	16	0.5
SNL1	California	7/30/2015	4:34:00	4.566666667	274	16.5	16	0.5
SNL1	California	7/30/2015	4:35:00	4.583333333	275	16.5	16	0.5
SNL1	California	7/30/2015	4:36:00	4.6	276	16.5	16	0.5
SNL1	California	7/30/2015	4:37:00	4.616666667	277	16.5	16	0.5
SNL1	California	7/30/2015	4:38:00	4.633333333	278	16.5	16.5	0
SNL1	California	7/30/2015	4:39:00	4.65	279	16.5	16.5	0
SNL1	California	7/30/2015	4:40:00	4.666666667	280	16.5	16.5	0
SNL1	California	7/30/2015	4:41:00	4.683333333	281	16.5	16.5	0
SNL1	California	7/30/2015	4:42:00	4.7	282	16.5	16.5	0
SNL1	California	7/30/2015	4:43:00	4.716666667	283	16.5	16.5	0
SNL1	California	7/30/2015	4:44:00	4.733333333	284	16.5	16.5	0
SNL1	California	7/30/2015	4:45:00	4.75	285	16.5	16.5	0
SNL1	California	7/30/2015	4:46:00	4.766666667	286	16.5	16.5	0
SNL1	California	7/30/2015	4:47:00	4.783333333	287	16.5	16.5	0
SNL1	California	7/30/2015	4:48:00	4.8	288	16.5	16.5	0
SNL1	California	7/30/2015	4:49:00	4.816666667	289	16.5	16.5	0
SNL1	California	7/30/2015	4:50:00	4.833333333	290	16.5	16.5	0
SNL1	California	7/30/2015	4:51:00	4.85	291	16.5	16.5	0
SNL1	California	7/30/2015	4:52:00	4.866666667	292	16.5	16.5	0
SNL1	California	7/30/2015	4:53:00	4.883333333	293	16.5	16.5	0
SNL1	California	7/30/2015	4:54:00	4.9	294	16.5	16.5	0
SNL1	California	7/30/2015	4:55:00	4.916666667	295	16.5	16.5	0
SNL1	California	7/30/2015	4:56:00	4.933333333	296	16.5	16.5	0
SNL1	California	7/30/2015	4:57:00	4.95	297	16.5	16.5	0
SNL1	California	7/30/2015	4:58:00	4.966666667	298	16.5	16.5	0
SNL1	California	7/30/2015	4:59:00	4.983333333	299	16.5	16.5	0
SNL1	California	7/30/2015	5:00:00	5	300	16.5	16.5	0
SNL1	California	7/30/2015	5:01:00	5.016666667	301	16.5	16.5	0
SNL1	California	7/30/2015	5:02:00	5.033333333	302	16.5	16.5	0
SNL1	California	7/30/2015	5:03:00	5.05	303	16.5	16.5	0
SNL1	California	7/30/2015	5:04:00	5.066666667	304	16.5	16.5	0
SNL1	California	7/30/2015	5:05:00	5.083333333	305	16.5	16.5	0
SNL1	California	7/30/2015	5:06:00	5.1	306	16.5	16.5	0
SNL1	California	7/30/2015	5:07:00	5.116666667	307	17	16.5	0.5
SNL1	California	7/30/2015	5:08:00	5.133333333	308	16.5	16.5	0
SNL1	California	7/30/2015	5:09:00	5.15	309	16.5	16.5	0
SNL1	California	7/30/2015	5:10:00	5.166666667	310	16.5	16.5	0
SNL1	California	7/30/2015	5:11:00	5.183333333	311	17	16.5	0.5
SNL1	California	7/30/2015	5:12:00	5.2	312	17	16.5	0.5
SNL1	California	7/30/2015	5:13:00	5.216666667	313	17	16.5	0.5
SNL1	California	7/30/2015	5:14:00	5.233333333	314	17	16.5	0.5
SNL1	California	7/30/2015	5:15:00	5.25	315	17	16.5	0.5
SNL1	California	7/30/2015	5:16:00	5.266666667	316	17	16.5	0.5
SNL1	California	7/30/2015	5:17:00	5.283333333	317	17	16.5	0.5
SNL1	California	7/30/2015	5:18:00	5.3	318	17	16.5	0.5
SNL1	California	7/30/2015	5:19:00	5.316666667	319	16.5	16.5	0
SNL1	California	7/30/2015	5:20:00	5.333333333	320	16.5	16.5	0
SNL1	California	7/30/2015	5:21:00	5.35	321	16.5	16.5	0
SNL1	California	7/30/2015	5:22:00	5.366666667	322	16.5	16.5	0
SNL1	California	7/30/2015	5:23:00	5.383333333	323	16.5	16.5	0
SNL1	California	7/30/2015	5:24:00	5.4	324	17	16.5	0.5
SNL1	California	7/30/2015	5:25:00	5.416666667	325	16.5	16.5	0
SNL1	California	7/30/2015	5:26:00	5.433333333	326	17	16.5	0.5
SNL1	California	7/30/2015	5:27:00	5.45	327	17	16.5	0.5
SNL1	California	7/30/2015	5:28:00	5.466666667	328	17	16.5	0.5
SNL1	California	7/30/2015	5:29:00	5.483333333	329	16.5	16.5	0
SNL1	California	7/30/2015	5:30:00	5.5	330	17	16.5	0.5
SNL1	California	7/30/2015	5:31:00	5.516666667	331	17	16.5	0.5
SNL1	California	7/30/2015	5:32:00	5.533333333	332	16.5	16.5	0
SNL1	California	7/30/2015	5:33:00	5.55	333	16.5	16.5	0
SNL1	California	7/30/2015	5:34:00	5.566666667	334	17	16.5	0.5
SNL1	California	7/30/2015	5:35:00	5.583333333	335	17	16.5	0.5
SNL1	California	7/30/2015	5:36:00	5.6	336	17	16.5	0.5
SNL1	California	7/30/2015	5:37:00	5.616666667	337	17	16.5	0.5
SNL1	California	7/30/2015	5:38:00	5.633333333	338	17	16.5	0.5
SNL1	California	7/30/2015	5:39:00	5.65	339	17	16.5	0.5
SNL1	California	7/30/2015	5:40:00	5.666666667	340	17	16.5	0.5
SNL1	California	7/30/2015	5:41:00	5.683333333	341	17	16.5	0.5
SNL1	California	7/30/2015	5:42:00	5.7	342	17	16.5	0.5
SNL1	California	7/30/2015	5:43:00	5.716666667	343	17	16.5	0.5
SNL1	California	7/30/2015	5:44:00	5.733333333	344	17	16.5	0.5
SNL1	California	7/30/2015	5:45:00	5.75	345	17	16.5	0.5
SNL1	California	7/30/2015	5:46:00	5.766666667	346	17	16.5	0.5
SNL1	California	7/30/2015	5:47:00	5.783333333	347	17	16.5	0.5
SNL1	California	7/30/2015	5:48:00	5.8	348	17	16.5	0.5
SNL1	California	7/30/2015	5:49:00	5.816666667	349	17	16.5	0.5
SNL1	California	7/30/2015	5:50:00	5.833333333	350	17	16.5	0.5
SNL1	California	7/30/2015	5:51:00	5.85	351	17	16.5	0.5
SNL1	California	7/30/2015	5:52:00	5.866666667	352	17	16.5	0.5
SNL1	California	7/30/2015	5:53:00	5.883333333	353	17	17	0
SNL1	California	7/30/2015	5:54:00	5.9	354	17	16.5	0.5
SNL1	California	7/30/2015	5:55:00	5.916666667	355	17	17	0
SNL1	California	7/30/2015	5:56:00	5.933333333	356	17	17	0
SNL1	California	7/30/2015	5:57:00	5.95	357	17	17	0
SNL1	California	7/30/2015	5:58:00	5.966666667	358	17	17	0
SNL1	California	7/30/2015	5:59:00	5.983333333	359	17	17	0
SNL1	California	7/30/2015	6:00:00	6	360	17	16.5	0.5
SNL1	California	7/30/2015	6:01:00	6.016666667	361	17	16.5	0.5
SNL1	California	7/30/2015	6:02:00	6.033333333	362	17	16.5	0.5
SNL1	California	7/30/2015	6:03:00	6.05	363	17	17	0
SNL1	California	7/30/2015	6:04:00	6.066666667	364	17	17	0
SNL1	California	7/30/2015	6:05:00	6.083333333	365	17	17	0
SNL1	California	7/30/2015	6:06:00	6.1	366	17	17	0
SNL1	California	7/30/2015	6:07:00	6.116666667	367	17	17	0
SNL1	California	7/30/2015	6:08:00	6.133333333	368	17	17	0
SNL1	California	7/30/2015	6:09:00	6.15	369	17	17	0
SNL1	California	7/30/2015	6:10:00	6.166666667	370	17	17	0
SNL1	California	7/30/2015	6:11:00	6.183333333	371	17	17	0
SNL1	California	7/30/2015	6:12:00	6.2	372	17	17	0
SNL1	California	7/30/2015	6:13:00	6.216666667	373	17	17	0
SNL1	California	7/30/2015	6:14:00	6.233333333	374	17	17	0
SNL1	California	7/30/2015	6:15:00	6.25	375	17	17	0
SNL1	California	7/30/2015	6:16:00	6.266666667	376	17	17	0
SNL1	California	7/30/2015	6:17:00	6.283333333	377	17	17	0
SNL1	California	7/30/2015	6:18:00	6.3	378	17	17	0
SNL1	California	7/30/2015	6:19:00	6.316666667	379	17	17	0
SNL1	California	7/30/2015	6:20:00	6.333333333	380	17	17	0
SNL1	California	7/30/2015	6:21:00	6.35	381	17	17	0
SNL1	California	7/30/2015	6:22:00	6.366666667	382	17	17	0
SNL1	California	7/30/2015	6:23:00	6.383333333	383	17	17	0
SNL1	California	7/30/2015	6:24:00	6.4	384	17	17	0
SNL1	California	7/30/2015	6:25:00	6.416666667	385	17	17	0
SNL1	California	7/30/2015	6:26:00	6.433333333	386	17	17	0
SNL1	California	7/30/2015	6:27:00	6.45	387	17	17	0
SNL1	California	7/30/2015	6:28:00	6.466666667	388	17	17	0
SNL1	California	7/30/2015	6:29:00	6.483333333	389	17	17	0
SNL1	California	7/30/2015	6:30:00	6.5	390	17	17	0
SNL1	California	7/30/2015	6:31:00	6.516666667	391	17	17	0
SNL1	California	7/30/2015	6:32:00	6.533333333	392	17	17	0
SNL1	California	7/30/2015	6:33:00	6.55	393	17	17	0
SNL1	California	7/30/2015	6:34:00	6.566666667	394	17	17	0
SNL1	California	7/30/2015	6:35:00	6.583333333	395	17	17	0
SNL1	California	7/30/2015	6:36:00	6.6	396	17	17	0
SNL1	California	7/30/2015	6:37:00	6.616666667	397	17	17	0
SNL1	California	7/30/2015	6:38:00	6.633333333	398	17.5	17	0.5
SNL1	California	7/30/2015	6:39:00	6.65	399	17.5	17	0.5
SNL1	California	7/30/2015	6:40:00	6.666666667	400	17.5	17	0.5
SNL1	California	7/30/2015	6:41:00	6.683333333	401	17.5	17	0.5
SNL1	California	7/30/2015	6:42:00	6.7	402	17.5	17	0.5
SNL1	California	7/30/2015	6:43:00	6.716666667	403	17.5	17	0.5
SNL1	California	7/30/2015	6:44:00	6.733333333	404	17.5	17	0.5
SNL1	California	7/30/2015	6:45:00	6.75	405	17.5	17	0.5
SNL1	California	7/30/2015	6:46:00	6.766666667	406	17.5	17	0.5
SNL1	California	7/30/2015	6:47:00	6.783333333	407	17.5	17	0.5
SNL1	California	7/30/2015	6:48:00	6.8	408	17.5	17	0.5
SNL1	California	7/30/2015	6:49:00	6.816666667	409	17.5	17	0.5
SNL1	California	7/30/2015	6:50:00	6.833333333	410	17.5	17	0.5
SNL1	California	7/30/2015	6:51:00	6.85	411	17.5	17	0.5
SNL1	California	7/30/2015	6:52:00	6.866666667	412	17.5	17.5	0
SNL1	California	7/30/2015	6:53:00	6.883333333	413	17.5	17.5	0
SNL1	California	7/30/2015	6:54:00	6.9	414	17.5	17.5	0
SNL1	California	7/30/2015	6:55:00	6.916666667	415	17.5	17.5	0
SNL1	California	7/30/2015	6:56:00	6.933333333	416	17.5	17.5	0
SNL1	California	7/30/2015	6:57:00	6.95	417	17.5	17.5	0
SNL1	California	7/30/2015	6:58:00	6.966666667	418	17.5	17.5	0
SNL1	California	7/30/2015	6:59:00	6.983333333	419	17.5	17.5	0
SNL1	California	7/30/2015	7:00:00	7	420	18	18	0
SNL1	California	7/30/2015	7:01:00	7.016666667	421	18	18	0
SNL1	California	7/30/2015	7:02:00	7.033333333	422	18	18	0
SNL1	California	7/30/2015	7:03:00	7.05	423	18.5	18.5	0
SNL1	California	7/30/2015	7:04:00	7.066666667	424	18.5	18.5	0
SNL1	California	7/30/2015	7:05:00	7.083333333	425	18.5	18.5	0
SNL1	California	7/30/2015	7:06:00	7.1	426	18.5	18.5	0
SNL1	California	7/30/2015	7:07:00	7.116666667	427	18.5	18.5	0
SNL1	California	7/30/2015	7:08:00	7.133333333	428	18.5	18.5	0
SNL1	California	7/30/2015	7:09:00	7.15	429	18.5	18.5	0
SNL1	California	7/30/2015	7:10:00	7.166666667	430	18.5	18.5	0
SNL1	California	7/30/2015	7:11:00	7.183333333	431	19	18.5	0.5
SNL2	California	7/30/2015	1:00:00	1	60	15	14.5	0.5
SNL2	California	7/30/2015	1:01:00	1.016666667	61	15	14.5	0.5
SNL2	California	7/30/2015	1:02:00	1.033333333	62	14.5	14	0.5
SNL2	California	7/30/2015	1:03:00	1.05	63	14.5	14	0.5
SNL2	California	7/30/2015	1:04:00	1.066666667	64	14.5	14	0.5
SNL2	California	7/30/2015	1:05:00	1.083333333	65	14.5	14	0.5
SNL2	California	7/30/2015	1:06:00	1.1	66	14.5	14.5	0
SNL2	California	7/30/2015	1:07:00	1.116666667	67	14.5	14	0.5
SNL2	California	7/30/2015	1:08:00	1.133333333	68	14.5	14	0.5
SNL2	California	7/30/2015	1:09:00	1.15	69	14.5	14	0.5
SNL2	California	7/30/2015	1:10:00	1.166666667	70	14.5	14	0.5
SNL2	California	7/30/2015	1:11:00	1.183333333	71	14.5	14	0.5
SNL2	California	7/30/2015	1:12:00	1.2	72	14.5	14	0.5
SNL2	California	7/30/2015	1:13:00	1.216666667	73	14.5	14	0.5
SNL2	California	7/30/2015	1:14:00	1.233333333	74	14.5	14	0.5
SNL2	California	7/30/2015	1:15:00	1.25	75	14.5	14	0.5
SNL2	California	7/30/2015	1:16:00	1.266666667	76	14.5	14	0.5
SNL2	California	7/30/2015	1:17:00	1.283333333	77	14.5	14	0.5
SNL2	California	7/30/2015	1:18:00	1.3	78	14.5	14	0.5
SNL2	California	7/30/2015	1:19:00	1.316666667	79	14.5	14	0.5
SNL2	California	7/30/2015	1:20:00	1.333333333	80	14.5	14	0.5
SNL2	California	7/30/2015	1:21:00	1.35	81	14.5	14	0.5
SNL2	California	7/30/2015	1:22:00	1.366666667	82	14.5	14	0.5
SNL2	California	7/30/2015	1:23:00	1.383333333	83	14.5	14	0.5
SNL2	California	7/30/2015	1:24:00	1.4	84	14.5	14	0.5
SNL2	California	7/30/2015	1:25:00	1.416666667	85	14.5	14	0.5
SNL2	California	7/30/2015	1:26:00	1.433333333	86	14.5	14	0.5
SNL2	California	7/30/2015	1:27:00	1.45	87	14.5	14	0.5
SNL2	California	7/30/2015	1:28:00	1.466666667	88	14.5	14	0.5
SNL2	California	7/30/2015	1:29:00	1.483333333	89	14.5	13.5	1
SNL2	California	7/30/2015	1:30:00	1.5	90	14.5	13.5	1
SNL2	California	7/30/2015	1:31:00	1.516666667	91	14	13.5	0.5
SNL2	California	7/30/2015	1:32:00	1.533333333	92	14	13.5	0.5
SNL2	California	7/30/2015	1:33:00	1.55	93	14	13.5	0.5
SNL2	California	7/30/2015	1:34:00	1.566666667	94	14	13.5	0.5
SNL2	California	7/30/2015	1:35:00	1.583333333	95	14	13.5	0.5
SNL2	California	7/30/2015	1:36:00	1.6	96	14	13.5	0.5
SNL2	California	7/30/2015	1:37:00	1.616666667	97	14	14	0
SNL2	California	7/30/2015	1:38:00	1.633333333	98	14	14	0
SNL2	California	7/30/2015	1:39:00	1.65	99	14	14	0
SNL2	California	7/30/2015	1:40:00	1.666666667	100	14.5	14	0.5
SNL2	California	7/30/2015	1:41:00	1.683333333	101	14.5	14.5	0
SNL2	California	7/30/2015	1:42:00	1.7	102	14.5	14.5	0
SNL2	California	7/30/2015	1:43:00	1.716666667	103	14.5	15	-0.5
SNL2	California	7/30/2015	1:44:00	1.733333333	104	15	15	0
SNL2	California	7/30/2015	1:45:00	1.75	105	15	15	0
SNL2	California	7/30/2015	1:46:00	1.766666667	106	15	15	0
SNL2	California	7/30/2015	1:47:00	1.783333333	107	15	15	0
SNL2	California	7/30/2015	1:48:00	1.8	108	15	15.5	-0.5
SNL2	California	7/30/2015	1:49:00	1.816666667	109	15.5	15.5	0
SNL2	California	7/30/2015	1:50:00	1.833333333	110	15.5	15.5	0
SNL2	California	7/30/2015	1:51:00	1.85	111	15.5	15.5	0
SNL2	California	7/30/2015	1:52:00	1.866666667	112	15.5	15.5	0
SNL2	California	7/30/2015	1:53:00	1.883333333	113	15.5	15.5	0
SNL2	California	7/30/2015	1:54:00	1.9	114	15.5	15.5	0
SNL2	California	7/30/2015	1:55:00	1.916666667	115	15.5	15.5	0
SNL2	California	7/30/2015	1:56:00	1.933333333	116	15.5	15.5	0
SNL2	California	7/30/2015	1:57:00	1.95	117	15.5	15.5	0
SNL2	California	7/30/2015	1:58:00	1.966666667	118	15.5	15.5	0
SNL2	California	7/30/2015	1:59:00	1.983333333	119	16	15.5	0.5
SNL2	California	7/30/2015	2:00:00	2	120	16	15.5	0.5
SNL2	California	7/30/2015	2:01:00	2.016666667	121	16	15.5	0.5
SNL2	California	7/30/2015	2:02:00	2.033333333	122	16	15.5	0.5
SNL2	California	7/30/2015	2:03:00	2.05	123	16	15.5	0.5
SNL2	California	7/30/2015	2:04:00	2.066666667	124	16	15.5	0.5
SNL2	California	7/30/2015	2:05:00	2.083333333	125	16	15.5	0.5
SNL2	California	7/30/2015	2:06:00	2.1	126	16	15.5	0.5
SNL2	California	7/30/2015	2:07:00	2.116666667	127	16	15.5	0.5
SNL2	California	7/30/2015	2:08:00	2.133333333	128	16	15.5	0.5
SNL2	California	7/30/2015	2:09:00	2.15	129	16	15.5	0.5
SNL2	California	7/30/2015	2:10:00	2.166666667	130	16	15.5	0.5
SNL2	California	7/30/2015	2:11:00	2.183333333	131	16	15.5	0.5
SNL2	California	7/30/2015	2:12:00	2.2	132	16	15.5	0.5
SNL2	California	7/30/2015	2:13:00	2.216666667	133	16	15.5	0.5
SNL2	California	7/30/2015	2:14:00	2.233333333	134	16	15.5	0.5
SNL2	California	7/30/2015	2:15:00	2.25	135	16	15.5	0.5
SNL2	California	7/30/2015	2:16:00	2.266666667	136	16	15.5	0.5
SNL2	California	7/30/2015	2:17:00	2.283333333	137	16	15.5	0.5
SNL2	California	7/30/2015	2:18:00	2.3	138	16	15.5	0.5
SNL2	California	7/30/2015	2:19:00	2.316666667	139	16	15.5	0.5
SNL2	California	7/30/2015	2:20:00	2.333333333	140	16	15.5	0.5
SNL2	California	7/30/2015	2:21:00	2.35	141	16	15.5	0.5
SNL2	California	7/30/2015	2:22:00	2.366666667	142	16	15.5	0.5
SNL2	California	7/30/2015	2:23:00	2.383333333	143	16	15.5	0.5
SNL2	California	7/30/2015	2:24:00	2.4	144	16	15.5	0.5
SNL2	California	7/30/2015	2:25:00	2.416666667	145	16	15.5	0.5
SNL2	California	7/30/2015	2:26:00	2.433333333	146	16	15.5	0.5
SNL2	California	7/30/2015	2:27:00	2.45	147	16	15.5	0.5
SNL2	California	7/30/2015	2:28:00	2.466666667	148	15.5	15.5	0
SNL2	California	7/30/2015	2:29:00	2.483333333	149	15.5	15.5	0
SNL2	California	7/30/2015	2:30:00	2.5	150	15.5	15.5	0
SNL2	California	7/30/2015	2:31:00	2.516666667	151	15.5	15.5	0
SNL2	California	7/30/2015	2:32:00	2.533333333	152	15.5	15.5	0
SNL2	California	7/30/2015	2:33:00	2.55	153	15.5	15.5	0
SNL2	California	7/30/2015	2:34:00	2.566666667	154	15.5	15.5	0
SNL2	California	7/30/2015	2:35:00	2.583333333	155	15.5	15.5	0
SNL2	California	7/30/2015	2:36:00	2.6	156	15.5	15.5	0
SNL2	California	7/30/2015	2:37:00	2.616666667	157	15.5	15.5	0
SNL2	California	7/30/2015	2:38:00	2.633333333	158	15.5	15.5	0
SNL2	California	7/30/2015	2:39:00	2.65	159	15.5	15.5	0
SNL2	California	7/30/2015	2:40:00	2.666666667	160	15.5	15.5	0
SNL2	California	7/30/2015	2:41:00	2.683333333	161	15.5	15.5	0
SNL2	California	7/30/2015	2:42:00	2.7	162	15.5	15.5	0
SNL2	California	7/30/2015	2:43:00	2.716666667	163	15.5	15.5	0
SNL2	California	7/30/2015	2:44:00	2.733333333	164	15.5	15.5	0
SNL2	California	7/30/2015	2:45:00	2.75	165	15.5	15.5	0
SNL2	California	7/30/2015	2:46:00	2.766666667	166	15.5	15.5	0
SNL2	California	7/30/2015	2:47:00	2.783333333	167	15.5	15.5	0
SNL2	California	7/30/2015	2:48:00	2.8	168	15.5	15.5	0
SNL2	California	7/30/2015	2:49:00	2.816666667	169	15.5	15.5	0
SNL2	California	7/30/2015	2:50:00	2.833333333	170	15.5	15.5	0
SNL2	California	7/30/2015	2:51:00	2.85	171	15.5	15.5	0
SNL2	California	7/30/2015	2:52:00	2.866666667	172	15.5	15.5	0
SNL2	California	7/30/2015	2:53:00	2.883333333	173	15.5	15.5	0
SNL2	California	7/30/2015	2:54:00	2.9	174	15.5	15.5	0
SNL2	California	7/30/2015	2:55:00	2.916666667	175	15.5	15.5	0
SNL2	California	7/30/2015	2:56:00	2.933333333	176	15.5	15.5	0
SNL2	California	7/30/2015	2:57:00	2.95	177	15.5	15.5	0
SNL2	California	7/30/2015	2:58:00	2.966666667	178	15.5	15.5	0
SNL2	California	7/30/2015	2:59:00	2.983333333	179	15.5	15.5	0
SNL2	California	7/30/2015	3:00:00	3	180	15.5	15.5	0
SNL2	California	7/30/2015	3:01:00	3.016666667	181	15.5	15.5	0
SNL2	California	7/30/2015	3:02:00	3.033333333	182	15.5	15.5	0
SNL2	California	7/30/2015	3:03:00	3.05	183	15.5	15.5	0
SNL2	California	7/30/2015	3:04:00	3.066666667	184	15.5	15.5	0
SNL2	California	7/30/2015	3:05:00	3.083333333	185	15.5	15.5	0
SNL2	California	7/30/2015	3:06:00	3.1	186	15.5	15.5	0
SNL2	California	7/30/2015	3:07:00	3.116666667	187	15.5	15.5	0
SNL2	California	7/30/2015	3:08:00	3.133333333	188	15.5	15.5	0
SNL2	California	7/30/2015	3:09:00	3.15	189	15.5	15.5	0
SNL2	California	7/30/2015	3:10:00	3.166666667	190	15.5	15.5	0
SNL2	California	7/30/2015	3:11:00	3.183333333	191	15.5	15.5	0
SNL2	California	7/30/2015	3:12:00	3.2	192	15.5	15.5	0
SNL2	California	7/30/2015	3:13:00	3.216666667	193	15.5	15.5	0
SNL2	California	7/30/2015	3:14:00	3.233333333	194	15.5	15.5	0
SNL2	California	7/30/2015	3:15:00	3.25	195	15.5	15.5	0
SNL2	California	7/30/2015	3:16:00	3.266666667	196	15.5	15.5	0
SNL2	California	7/30/2015	3:17:00	3.283333333	197	15.5	15.5	0
SNL2	California	7/30/2015	3:18:00	3.3	198	15.5	15.5	0
SNL2	California	7/30/2015	3:19:00	3.316666667	199	15.5	15.5	0
SNL2	California	7/30/2015	3:20:00	3.333333333	200	15.5	15.5	0
SNL2	California	7/30/2015	3:21:00	3.35	201	15.5	15.5	0
SNL2	California	7/30/2015	3:22:00	3.366666667	202	15.5	15.5	0
SNL2	California	7/30/2015	3:23:00	3.383333333	203	15.5	15.5	0
SNL2	California	7/30/2015	3:24:00	3.4	204	15.5	15.5	0
SNL2	California	7/30/2015	3:25:00	3.416666667	205	15.5	15.5	0
SNL2	California	7/30/2015	3:26:00	3.433333333	206	15.5	15.5	0
SNL2	California	7/30/2015	3:27:00	3.45	207	15.5	15.5	0
SNL2	California	7/30/2015	3:28:00	3.466666667	208	15.5	15.5	0
SNL2	California	7/30/2015	3:29:00	3.483333333	209	15.5	15.5	0
SNL2	California	7/30/2015	3:30:00	3.5	210	15.5	15.5	0
SNL2	California	7/30/2015	3:31:00	3.516666667	211	15.5	15.5	0
SNL2	California	7/30/2015	3:32:00	3.533333333	212	15.5	15.5	0
SNL2	California	7/30/2015	3:33:00	3.55	213	15.5	15.5	0
SNL2	California	7/30/2015	3:34:00	3.566666667	214	15.5	15.5	0
SNL2	California	7/30/2015	3:35:00	3.583333333	215	15.5	15.5	0
SNL2	California	7/30/2015	3:36:00	3.6	216	15.5	15.5	0
SNL2	California	7/30/2015	3:37:00	3.616666667	217	15.5	15.5	0
SNL2	California	7/30/2015	3:38:00	3.633333333	218	15.5	15.5	0
SNL2	California	7/30/2015	3:39:00	3.65	219	15.5	15.5	0
SNL2	California	7/30/2015	3:40:00	3.666666667	220	15.5	15.5	0
SNL2	California	7/30/2015	3:41:00	3.683333333	221	15.5	15.5	0
SNL2	California	7/30/2015	3:42:00	3.7	222	15.5	15.5	0
SNL2	California	7/30/2015	3:43:00	3.716666667	223	15.5	15.5	0
SNL2	California	7/30/2015	3:44:00	3.733333333	224	15.5	15.5	0
SNL2	California	7/30/2015	3:45:00	3.75	225	15.5	15.5	0
SNL2	California	7/30/2015	3:46:00	3.766666667	226	15.5	15.5	0
SNL2	California	7/30/2015	3:47:00	3.783333333	227	15.5	15.5	0
SNL2	California	7/30/2015	3:48:00	3.8	228	15.5	15.5	0
SNL2	California	7/30/2015	3:49:00	3.816666667	229	15.5	15	0.5
SNL2	California	7/30/2015	3:50:00	3.833333333	230	15.5	15	0.5
SNL2	California	7/30/2015	3:51:00	3.85	231	15.5	15	0.5
SNL2	California	7/30/2015	3:52:00	3.866666667	232	15.5	15	0.5
SNL2	California	7/30/2015	3:53:00	3.883333333	233	15.5	15	0.5
SNL2	California	7/30/2015	3:54:00	3.9	234	15.5	15	0.5
SNL2	California	7/30/2015	3:55:00	3.916666667	235	15.5	15	0.5
SNL2	California	7/30/2015	3:56:00	3.933333333	236	15.5	15	0.5
SNL2	California	7/30/2015	3:57:00	3.95	237	15.5	15	0.5
SNL2	California	7/30/2015	3:58:00	3.966666667	238	15.5	15	0.5
SNL2	California	7/30/2015	3:59:00	3.983333333	239	15.5	15	0.5
SNL2	California	7/30/2015	4:00:00	4	240	15.5	15	0.5
SNL2	California	7/30/2015	4:01:00	4.016666667	241	15.5	15	0.5
SNL2	California	7/30/2015	4:02:00	4.033333333	242	15.5	15.5	0
SNL2	California	7/30/2015	4:03:00	4.05	243	15.5	15.5	0
SNL2	California	7/30/2015	4:04:00	4.066666667	244	15.5	15.5	0
SNL2	California	7/30/2015	4:05:00	4.083333333	245	15.5	15.5	0
SNL2	California	7/30/2015	4:06:00	4.1	246	15.5	15	0.5
SNL2	California	7/30/2015	4:07:00	4.116666667	247	15.5	15	0.5
SNL2	California	7/30/2015	4:08:00	4.133333333	248	15.5	15	0.5
SNL2	California	7/30/2015	4:09:00	4.15	249	15.5	15	0.5
SNL2	California	7/30/2015	4:10:00	4.166666667	250	15.5	15	0.5
SNL2	California	7/30/2015	4:11:00	4.183333333	251	15.5	15	0.5
SNL2	California	7/30/2015	4:12:00	4.2	252	15.5	15	0.5
SNL2	California	7/30/2015	4:13:00	4.216666667	253	15.5	15	0.5
SNL2	California	7/30/2015	4:14:00	4.233333333	254	15.5	15	0.5
SNL2	California	7/30/2015	4:15:00	4.25	255	15.5	15	0.5
SNL2	California	7/30/2015	4:16:00	4.266666667	256	15.5	15	0.5
SNL2	California	7/30/2015	4:17:00	4.283333333	257	15.5	15	0.5
SNL2	California	7/30/2015	4:18:00	4.3	258	15.5	15	0.5
SNL2	California	7/30/2015	4:19:00	4.316666667	259	15.5	15	0.5
SNL2	California	7/30/2015	4:20:00	4.333333333	260	15.5	15.5	0
SNL2	California	7/30/2015	4:21:00	4.35	261	15.5	15.5	0
SNL2	California	7/30/2015	4:22:00	4.366666667	262	15.5	15.5	0
SNL2	California	7/30/2015	4:23:00	4.383333333	263	15.5	15.5	0
SNL2	California	7/30/2015	4:24:00	4.4	264	15.5	15.5	0
SNL2	California	7/30/2015	4:25:00	4.416666667	265	15.5	15.5	0
SNL2	California	7/30/2015	4:26:00	4.433333333	266	15.5	15.5	0
SNL2	California	7/30/2015	4:27:00	4.45	267	15.5	15.5	0
SNL2	California	7/30/2015	4:28:00	4.466666667	268	15.5	15.5	0
SNL2	California	7/30/2015	4:29:00	4.483333333	269	15.5	15.5	0
SNL2	California	7/30/2015	4:30:00	4.5	270	15.5	15.5	0
SNL2	California	7/30/2015	4:31:00	4.516666667	271	15.5	15.5	0
SNL2	California	7/30/2015	4:32:00	4.533333333	272	15.5	15.5	0
SNL2	California	7/30/2015	4:33:00	4.55	273	15.5	15.5	0
SNL2	California	7/30/2015	4:34:00	4.566666667	274	15.5	15.5	0
SNL2	California	7/30/2015	4:35:00	4.583333333	275	15.5	15.5	0
SNL2	California	7/30/2015	4:36:00	4.6	276	15.5	15.5	0
SNL2	California	7/30/2015	4:37:00	4.616666667	277	15.5	15.5	0
SNL2	California	7/30/2015	4:38:00	4.633333333	278	15.5	15.5	0
SNL2	California	7/30/2015	4:39:00	4.65	279	16	15.5	0.5
SNL2	California	7/30/2015	4:40:00	4.666666667	280	16	15.5	0.5
SNL2	California	7/30/2015	4:41:00	4.683333333	281	16	15.5	0.5
SNL2	California	7/30/2015	4:42:00	4.7	282	16	15.5	0.5
SNL2	California	7/30/2015	4:43:00	4.716666667	283	16	15.5	0.5
SNL2	California	7/30/2015	4:44:00	4.733333333	284	16	15.5	0.5
SNL2	California	7/30/2015	4:45:00	4.75	285	16	15.5	0.5
SNL2	California	7/30/2015	4:46:00	4.766666667	286	16	15.5	0.5
SNL2	California	7/30/2015	4:47:00	4.783333333	287	16	15.5	0.5
SNL2	California	7/30/2015	4:48:00	4.8	288	16	15.5	0.5
SNL2	California	7/30/2015	4:49:00	4.816666667	289	16	15.5	0.5
SNL2	California	7/30/2015	4:50:00	4.833333333	290	16	15.5	0.5
SNL2	California	7/30/2015	4:51:00	4.85	291	16	15.5	0.5
SNL2	California	7/30/2015	4:52:00	4.866666667	292	16	15.5	0.5
SNL2	California	7/30/2015	4:53:00	4.883333333	293	16	15.5	0.5
SNL2	California	7/30/2015	4:54:00	4.9	294	16	15.5	0.5
SNL2	California	7/30/2015	4:55:00	4.916666667	295	16	15.5	0.5
SNL2	California	7/30/2015	4:56:00	4.933333333	296	16	15.5	0.5
SNL2	California	7/30/2015	4:57:00	4.95	297	16	16	0
SNL2	California	7/30/2015	4:58:00	4.966666667	298	16	16	0
SNL2	California	7/30/2015	4:59:00	4.983333333	299	16	16	0
SNL2	California	7/30/2015	5:00:00	5	300	16	16	0
SNL2	California	7/30/2015	5:01:00	5.016666667	301	16	16	0
SNL2	California	7/30/2015	5:02:00	5.033333333	302	16	16	0
SNL2	California	7/30/2015	5:03:00	5.05	303	16	16	0
SNL2	California	7/30/2015	5:04:00	5.066666667	304	16	16	0
SNL2	California	7/30/2015	5:05:00	5.083333333	305	16	16	0
SNL2	California	7/30/2015	5:06:00	5.1	306	16	16	0
SNL2	California	7/30/2015	5:07:00	5.116666667	307	16	16	0
SNL2	California	7/30/2015	5:08:00	5.133333333	308	16	16	0
SNL2	California	7/30/2015	5:09:00	5.15	309	16	16	0
SNL2	California	7/30/2015	5:10:00	5.166666667	310	16.5	16	0.5
SNL2	California	7/30/2015	5:11:00	5.183333333	311	16.5	16	0.5
SNL2	California	7/30/2015	5:12:00	5.2	312	16.5	16	0.5
SNL2	California	7/30/2015	5:13:00	5.216666667	313	16.5	16	0.5
SNL2	California	7/30/2015	5:14:00	5.233333333	314	16.5	16	0.5
SNL2	California	7/30/2015	5:15:00	5.25	315	16.5	16	0.5
SNL2	California	7/30/2015	5:16:00	5.266666667	316	16.5	16	0.5
SNL2	California	7/30/2015	5:17:00	5.283333333	317	16.5	16	0.5
SNL2	California	7/30/2015	5:18:00	5.3	318	16.5	16	0.5
SNL2	California	7/30/2015	5:19:00	5.316666667	319	16.5	16	0.5
SNL2	California	7/30/2015	5:20:00	5.333333333	320	16.5	16	0.5
SNL2	California	7/30/2015	5:21:00	5.35	321	16.5	16	0.5
SNL2	California	7/30/2015	5:22:00	5.366666667	322	16.5	16	0.5
SNL2	California	7/30/2015	5:23:00	5.383333333	323	16	16	0
SNL2	California	7/30/2015	5:24:00	5.4	324	16	16	0
SNL2	California	7/30/2015	5:25:00	5.416666667	325	16	16	0
SNL2	California	7/30/2015	5:26:00	5.433333333	326	16	16	0
SNL2	California	7/30/2015	5:27:00	5.45	327	16	16	0
SNL2	California	7/30/2015	5:28:00	5.466666667	328	16	16	0
SNL2	California	7/30/2015	5:29:00	5.483333333	329	16	16	0
SNL2	California	7/30/2015	5:30:00	5.5	330	16	16	0
SNL2	California	7/30/2015	5:31:00	5.516666667	331	16	16	0
SNL2	California	7/30/2015	5:32:00	5.533333333	332	16	16	0
SNL2	California	7/30/2015	5:33:00	5.55	333	16	16	0
SNL2	California	7/30/2015	5:34:00	5.566666667	334	16	16	0
SNL2	California	7/30/2015	5:35:00	5.583333333	335	16	16	0
SNL2	California	7/30/2015	5:36:00	5.6	336	16	16	0
SNL2	California	7/30/2015	5:37:00	5.616666667	337	16	16	0
SNL2	California	7/30/2015	5:38:00	5.633333333	338	16	16	0
SNL2	California	7/30/2015	5:39:00	5.65	339	16	16	0
SNL2	California	7/30/2015	5:40:00	5.666666667	340	16	16	0
SNL2	California	7/30/2015	5:41:00	5.683333333	341	16.5	16	0.5
SNL2	California	7/30/2015	5:42:00	5.7	342	16.5	16	0.5
SNL2	California	7/30/2015	5:43:00	5.716666667	343	16.5	16	0.5
SNL2	California	7/30/2015	5:44:00	5.733333333	344	16.5	16	0.5
SNL2	California	7/30/2015	5:45:00	5.75	345	16.5	16	0.5
SNL2	California	7/30/2015	5:46:00	5.766666667	346	16.5	16	0.5
SNL2	California	7/30/2015	5:47:00	5.783333333	347	16.5	16	0.5
SNL2	California	7/30/2015	5:48:00	5.8	348	16.5	16	0.5
SNL2	California	7/30/2015	5:49:00	5.816666667	349	16.5	16	0.5
SNL2	California	7/30/2015	5:50:00	5.833333333	350	16.5	16	0.5
SNL2	California	7/30/2015	5:51:00	5.85	351	16.5	16	0.5
SNL2	California	7/30/2015	5:52:00	5.866666667	352	16.5	16	0.5
SNL2	California	7/30/2015	5:53:00	5.883333333	353	16.5	16	0.5
SNL2	California	7/30/2015	5:54:00	5.9	354	16.5	16	0.5
SNL2	California	7/30/2015	5:55:00	5.916666667	355	16.5	16	0.5
SNL2	California	7/30/2015	5:56:00	5.933333333	356	16.5	16	0.5
SNL2	California	7/30/2015	5:57:00	5.95	357	16.5	16	0.5
SNL2	California	7/30/2015	5:58:00	5.966666667	358	16.5	16	0.5
SNL2	California	7/30/2015	5:59:00	5.983333333	359	16.5	16	0.5
SNL2	California	7/30/2015	6:00:00	6	360	16.5	16	0.5
SNL2	California	7/30/2015	6:01:00	6.016666667	361	16.5	16	0.5
SNL2	California	7/30/2015	6:02:00	6.033333333	362	16.5	16	0.5
SNL2	California	7/30/2015	6:03:00	6.05	363	16.5	16	0.5
SNL2	California	7/30/2015	6:04:00	6.066666667	364	16.5	16	0.5
SNL2	California	7/30/2015	6:05:00	6.083333333	365	16.5	16	0.5
SNL2	California	7/30/2015	6:06:00	6.1	366	16.5	16	0.5
SNL2	California	7/30/2015	6:07:00	6.116666667	367	16.5	16	0.5
SNL2	California	7/30/2015	6:08:00	6.133333333	368	16.5	16	0.5
SNL2	California	7/30/2015	6:09:00	6.15	369	16.5	16	0.5
SNL2	California	7/30/2015	6:10:00	6.166666667	370	16.5	16	0.5
SNL2	California	7/30/2015	6:11:00	6.183333333	371	16.5	16	0.5
SNL2	California	7/30/2015	6:12:00	6.2	372	16.5	16	0.5
SNL2	California	7/30/2015	6:13:00	6.216666667	373	16.5	16	0.5
SNL2	California	7/30/2015	6:14:00	6.233333333	374	16.5	16	0.5
SNL2	California	7/30/2015	6:15:00	6.25	375	16.5	16	0.5
SNL2	California	7/30/2015	6:16:00	6.266666667	376	16.5	16	0.5
SNL2	California	7/30/2015	6:17:00	6.283333333	377	16.5	16	0.5
SNL2	California	7/30/2015	6:18:00	6.3	378	16.5	16	0.5
SNL2	California	7/30/2015	6:19:00	6.316666667	379	16.5	16	0.5
SNL2	California	7/30/2015	6:20:00	6.333333333	380	16.5	16	0.5
SNL2	California	7/30/2015	6:21:00	6.35	381	16.5	16	0.5
SNL2	California	7/30/2015	6:22:00	6.366666667	382	16.5	16	0.5
SNL2	California	7/30/2015	6:23:00	6.383333333	383	16.5	16	0.5
SNL2	California	7/30/2015	6:24:00	6.4	384	16.5	16	0.5
SNL2	California	7/30/2015	6:25:00	6.416666667	385	16.5	16	0.5
SNL2	California	7/30/2015	6:26:00	6.433333333	386	16.5	16	0.5
SNL2	California	7/30/2015	6:27:00	6.45	387	16.5	16	0.5
SNL2	California	7/30/2015	6:28:00	6.466666667	388	16.5	16	0.5
SNL2	California	7/30/2015	6:29:00	6.483333333	389	16.5	16	0.5
SNL2	California	7/30/2015	6:30:00	6.5	390	16.5	16	0.5
SNL2	California	7/30/2015	6:31:00	6.516666667	391	16.5	16	0.5
SNL2	California	7/30/2015	6:32:00	6.533333333	392	16.5	16	0.5
SNL2	California	7/30/2015	6:33:00	6.55	393	16.5	16	0.5
SNL2	California	7/30/2015	6:34:00	6.566666667	394	16.5	16	0.5
SNL2	California	7/30/2015	6:35:00	6.583333333	395	16.5	16	0.5
SNL2	California	7/30/2015	6:36:00	6.6	396	16.5	16	0.5
SNL2	California	7/30/2015	6:37:00	6.616666667	397	16.5	16.5	0
SNL2	California	7/30/2015	6:38:00	6.633333333	398	16.5	16.5	0
SNL2	California	7/30/2015	6:39:00	6.65	399	16.5	16.5	0
SNL2	California	7/30/2015	6:40:00	6.666666667	400	16.5	16.5	0
SNL2	California	7/30/2015	6:41:00	6.683333333	401	16.5	16.5	0
SNL2	California	7/30/2015	6:42:00	6.7	402	17	16.5	0.5
SNL2	California	7/30/2015	6:43:00	6.716666667	403	17	16.5	0.5
SNL2	California	7/30/2015	6:44:00	6.733333333	404	17	16.5	0.5
SNL2	California	7/30/2015	6:45:00	6.75	405	17	16.5	0.5
SNL2	California	7/30/2015	6:46:00	6.766666667	406	17	16.5	0.5
SNL2	California	7/30/2015	6:47:00	6.783333333	407	17	16.5	0.5
SNL2	California	7/30/2015	6:48:00	6.8	408	17	16.5	0.5
SNL2	California	7/30/2015	6:49:00	6.816666667	409	17	16.5	0.5
SNL2	California	7/30/2015	6:50:00	6.833333333	410	17	16.5	0.5
SNL2	California	7/30/2015	6:51:00	6.85	411	17	16.5	0.5
SNL2	California	7/30/2015	6:52:00	6.866666667	412	17	16.5	0.5
SNL2	California	7/30/2015	6:53:00	6.883333333	413	17	16.5	0.5
SNL2	California	7/30/2015	6:54:00	6.9	414	17	16.5	0.5
SNL2	California	7/30/2015	6:55:00	6.916666667	415	17	16.5	0.5
SNL2	California	7/30/2015	6:56:00	6.933333333	416	17	16.5	0.5
SNL2	California	7/30/2015	6:57:00	6.95	417	17	16.5	0.5
SNL2	California	7/30/2015	6:58:00	6.966666667	418	17	16.5	0.5
SNL2	California	7/30/2015	6:59:00	6.983333333	419	17	16.5	0.5
SNL2	California	7/30/2015	7:00:00	7	420	17	16.5	0.5
SNL2	California	7/30/2015	7:01:00	7.016666667	421	17	16.5	0.5
SNL2	California	7/30/2015	7:02:00	7.033333333	422	17	16.5	0.5
SNL2	California	7/30/2015	7:03:00	7.05	423	17	16.5	0.5
SNL2	California	7/30/2015	7:04:00	7.066666667	424	17	16.5	0.5
SNL2	California	7/30/2015	7:05:00	7.083333333	425	17	16.5	0.5
SNL2	California	7/30/2015	7:06:00	7.1	426	17	16.5	0.5
SNL2	California	7/30/2015	7:07:00	7.116666667	427	17	16.5	0.5
SNL2	California	7/30/2015	7:08:00	7.133333333	428	17	16.5	0.5
SNL2	California	7/30/2015	7:09:00	7.15	429	17.5	16.5	1
SNL2	California	7/30/2015	7:10:00	7.166666667	430	17.5	16.5	1
SNL2	California	7/30/2015	7:11:00	7.183333333	431	17.5	17	0.5
SNL2	California	7/30/2015	7:12:00	7.2	432	17.5	16.5	1
SNL2	California	7/30/2015	7:13:00	7.216666667	433	17.5	17	0.5
SNL2	California	7/30/2015	7:14:00	7.233333333	434	17.5	17	0.5
SNL2	California	7/30/2015	7:15:00	7.25	435	17.5	17	0.5
SNL2	California	7/30/2015	7:16:00	7.266666667	436	17.5	17	0.5
SNL2	California	7/30/2015	7:17:00	7.283333333	437	17.5	17	0.5
SNL2	California	7/30/2015	7:18:00	7.3	438	17.5	17	0.5
SNL2	California	7/30/2015	7:19:00	7.316666667	439	17.5	17	0.5
SNL2	California	7/30/2015	7:20:00	7.333333333	440	17.5	17	0.5
SNL2	California	7/30/2015	7:21:00	7.35	441	17.5	17	0.5
SNL2	California	7/30/2015	7:22:00	7.366666667	442	17.5	17	0.5
SNL2	California	7/30/2015	7:23:00	7.383333333	443	17.5	17	0.5
SNL2	California	7/30/2015	7:24:00	7.4	444	17.5	17	0.5
SNL2	California	7/30/2015	7:25:00	7.416666667	445	17.5	17	0.5
SNL2	California	7/30/2015	7:26:00	7.433333333	446	17.5	17	0.5
SNL2	California	7/30/2015	7:27:00	7.45	447	17.5	17	0.5
SNL2	California	7/30/2015	7:28:00	7.466666667	448	17.5	17	0.5
SNL2	California	7/30/2015	7:29:00	7.483333333	449	17.5	17	0.5
SNL3	California	7/30/2015	1:00:00	1	60	15	15.5	-0.5
SNL3	California	7/30/2015	1:01:00	1.016666667	61	15	15.5	-0.5
SNL3	California	7/30/2015	1:02:00	1.033333333	62	15	15.5	-0.5
SNL3	California	7/30/2015	1:03:00	1.05	63	15	15.5	-0.5
SNL3	California	7/30/2015	1:04:00	1.066666667	64	15	15.5	-0.5
SNL3	California	7/30/2015	1:05:00	1.083333333	65	15	15.5	-0.5
SNL3	California	7/30/2015	1:06:00	1.1	66	15	15.5	-0.5
SNL3	California	7/30/2015	1:07:00	1.116666667	67	15	15.5	-0.5
SNL3	California	7/30/2015	1:08:00	1.133333333	68	15	15.5	-0.5
SNL3	California	7/30/2015	1:09:00	1.15	69	15	15.5	-0.5
SNL3	California	7/30/2015	1:10:00	1.166666667	70	15	15.5	-0.5
SNL3	California	7/30/2015	1:11:00	1.183333333	71	15	15.5	-0.5
SNL3	California	7/30/2015	1:12:00	1.2	72	15	15.5	-0.5
SNL3	California	7/30/2015	1:13:00	1.216666667	73	15	15.5	-0.5
SNL3	California	7/30/2015	1:14:00	1.233333333	74	15	15.5	-0.5
SNL3	California	7/30/2015	1:15:00	1.25	75	15	15.5	-0.5
SNL3	California	7/30/2015	1:16:00	1.266666667	76	15	15.5	-0.5
SNL3	California	7/30/2015	1:17:00	1.283333333	77	15	15.5	-0.5
SNL3	California	7/30/2015	1:18:00	1.3	78	15	15.5	-0.5
SNL3	California	7/30/2015	1:19:00	1.316666667	79	15	15.5	-0.5
SNL3	California	7/30/2015	1:20:00	1.333333333	80	15	15.5	-0.5
SNL3	California	7/30/2015	1:21:00	1.35	81	15	15.5	-0.5
SNL3	California	7/30/2015	1:22:00	1.366666667	82	15	15.5	-0.5
SNL3	California	7/30/2015	1:23:00	1.383333333	83	15	15.5	-0.5
SNL3	California	7/30/2015	1:24:00	1.4	84	15	15.5	-0.5
SNL3	California	7/30/2015	1:25:00	1.416666667	85	15	15.5	-0.5
SNL3	California	7/30/2015	1:26:00	1.433333333	86	15	15.5	-0.5
SNL3	California	7/30/2015	1:27:00	1.45	87	15	15.5	-0.5
SNL3	California	7/30/2015	1:28:00	1.466666667	88	15	15.5	-0.5
SNL3	California	7/30/2015	1:29:00	1.483333333	89	15	15.5	-0.5
SNL3	California	7/30/2015	1:30:00	1.5	90	14.5	15.5	-1
SNL3	California	7/30/2015	1:31:00	1.516666667	91	15	15.5	-0.5
SNL3	California	7/30/2015	1:32:00	1.533333333	92	14.5	15.5	-1
SNL3	California	7/30/2015	1:33:00	1.55	93	14.5	15.5	-1
SNL3	California	7/30/2015	1:34:00	1.566666667	94	15	15.5	-0.5
SNL3	California	7/30/2015	1:35:00	1.583333333	95	15	15.5	-0.5
SNL3	California	7/30/2015	1:36:00	1.6	96	15	15.5	-0.5
SNL3	California	7/30/2015	1:37:00	1.616666667	97	15	15.5	-0.5
SNL3	California	7/30/2015	1:38:00	1.633333333	98	15	15.5	-0.5
SNL3	California	7/30/2015	1:39:00	1.65	99	15	16	-1
SNL3	California	7/30/2015	1:40:00	1.666666667	100	15	16	-1
SNL3	California	7/30/2015	1:41:00	1.683333333	101	15.5	16	-0.5
SNL3	California	7/30/2015	1:42:00	1.7	102	15.5	16	-0.5
SNL3	California	7/30/2015	1:43:00	1.716666667	103	15.5	16	-0.5
SNL3	California	7/30/2015	1:44:00	1.733333333	104	15.5	16	-0.5
SNL3	California	7/30/2015	1:45:00	1.75	105	15.5	16	-0.5
SNL3	California	7/30/2015	1:46:00	1.766666667	106	15.5	16	-0.5
SNL3	California	7/30/2015	1:47:00	1.783333333	107	15.5	16	-0.5
SNL3	California	7/30/2015	1:48:00	1.8	108	15.5	16	-0.5
SNL3	California	7/30/2015	1:49:00	1.816666667	109	15.5	16	-0.5
SNL3	California	7/30/2015	1:50:00	1.833333333	110	15.5	16	-0.5
SNL3	California	7/30/2015	1:51:00	1.85	111	15.5	16	-0.5
SNL3	California	7/30/2015	1:52:00	1.866666667	112	15.5	16	-0.5
SNL3	California	7/30/2015	1:53:00	1.883333333	113	15.5	16	-0.5
SNL3	California	7/30/2015	1:54:00	1.9	114	15.5	16	-0.5
SNL3	California	7/30/2015	1:55:00	1.916666667	115	15.5	16	-0.5
SNL3	California	7/30/2015	1:56:00	1.933333333	116	15.5	16	-0.5
SNL3	California	7/30/2015	1:57:00	1.95	117	15.5	16	-0.5
SNL3	California	7/30/2015	1:58:00	1.966666667	118	15.5	16	-0.5
SNL3	California	7/30/2015	1:59:00	1.983333333	119	15.5	16	-0.5
SNL3	California	7/30/2015	2:00:00	2	120	15.5	16.5	-1
SNL3	California	7/30/2015	2:01:00	2.016666667	121	15.5	16.5	-1
SNL3	California	7/30/2015	2:02:00	2.033333333	122	16	16.5	-0.5
SNL3	California	7/30/2015	2:03:00	2.05	123	16	16.5	-0.5
SNL3	California	7/30/2015	2:04:00	2.066666667	124	16	16.5	-0.5
SNL3	California	7/30/2015	2:05:00	2.083333333	125	16	16.5	-0.5
SNL3	California	7/30/2015	2:06:00	2.1	126	16	16.5	-0.5
SNL3	California	7/30/2015	2:07:00	2.116666667	127	16	16.5	-0.5
SNL3	California	7/30/2015	2:08:00	2.133333333	128	16	16.5	-0.5
SNL3	California	7/30/2015	2:09:00	2.15	129	16	16.5	-0.5
SNL3	California	7/30/2015	2:10:00	2.166666667	130	16	16.5	-0.5
SNL3	California	7/30/2015	2:11:00	2.183333333	131	16	16.5	-0.5
SNL3	California	7/30/2015	2:12:00	2.2	132	16	16.5	-0.5
SNL3	California	7/30/2015	2:13:00	2.216666667	133	16	16.5	-0.5
SNL3	California	7/30/2015	2:14:00	2.233333333	134	16	16.5	-0.5
SNL3	California	7/30/2015	2:15:00	2.25	135	16	16.5	-0.5
SNL3	California	7/30/2015	2:16:00	2.266666667	136	16	16.5	-0.5
SNL3	California	7/30/2015	2:17:00	2.283333333	137	16	16.5	-0.5
SNL3	California	7/30/2015	2:18:00	2.3	138	16	16.5	-0.5
SNL3	California	7/30/2015	2:19:00	2.316666667	139	16	16.5	-0.5
SNL3	California	7/30/2015	2:20:00	2.333333333	140	16	16.5	-0.5
SNL3	California	7/30/2015	2:21:00	2.35	141	16	16.5	-0.5
SNL3	California	7/30/2015	2:22:00	2.366666667	142	16	16.5	-0.5
SNL3	California	7/30/2015	2:23:00	2.383333333	143	16	16.5	-0.5
SNL3	California	7/30/2015	2:24:00	2.4	144	16	16.5	-0.5
SNL3	California	7/30/2015	2:25:00	2.416666667	145	16	16.5	-0.5
SNL3	California	7/30/2015	2:26:00	2.433333333	146	16	16.5	-0.5
SNL3	California	7/30/2015	2:27:00	2.45	147	16	16.5	-0.5
SNL3	California	7/30/2015	2:28:00	2.466666667	148	16	16.5	-0.5
SNL3	California	7/30/2015	2:29:00	2.483333333	149	16	16.5	-0.5
SNL3	California	7/30/2015	2:30:00	2.5	150	16	16.5	-0.5
SNL3	California	7/30/2015	2:31:00	2.516666667	151	16	16.5	-0.5
SNL3	California	7/30/2015	2:32:00	2.533333333	152	16	16.5	-0.5
SNL3	California	7/30/2015	2:33:00	2.55	153	16	16.5	-0.5
SNL3	California	7/30/2015	2:34:00	2.566666667	154	16	16.5	-0.5
SNL3	California	7/30/2015	2:35:00	2.583333333	155	16	16.5	-0.5
SNL3	California	7/30/2015	2:36:00	2.6	156	16	16.5	-0.5
SNL3	California	7/30/2015	2:37:00	2.616666667	157	16	16.5	-0.5
SNL3	California	7/30/2015	2:38:00	2.633333333	158	16	16.5	-0.5
SNL3	California	7/30/2015	2:39:00	2.65	159	16	16.5	-0.5
SNL3	California	7/30/2015	2:40:00	2.666666667	160	16	16.5	-0.5
SNL3	California	7/30/2015	2:41:00	2.683333333	161	16	16.5	-0.5
SNL3	California	7/30/2015	2:42:00	2.7	162	16	16.5	-0.5
SNL3	California	7/30/2015	2:43:00	2.716666667	163	16	16.5	-0.5
SNL3	California	7/30/2015	2:44:00	2.733333333	164	16	16.5	-0.5
SNL3	California	7/30/2015	2:45:00	2.75	165	16	16.5	-0.5
SNL3	California	7/30/2015	2:46:00	2.766666667	166	16	16.5	-0.5
SNL3	California	7/30/2015	2:47:00	2.783333333	167	16	16.5	-0.5
SNL3	California	7/30/2015	2:48:00	2.8	168	16	16.5	-0.5
SNL3	California	7/30/2015	2:49:00	2.816666667	169	16	16.5	-0.5
SNL3	California	7/30/2015	2:50:00	2.833333333	170	16	16.5	-0.5
SNL3	California	7/30/2015	2:51:00	2.85	171	16	16.5	-0.5
SNL3	California	7/30/2015	2:52:00	2.866666667	172	16	16.5	-0.5
SNL3	California	7/30/2015	2:53:00	2.883333333	173	16	16.5	-0.5
SNL3	California	7/30/2015	2:54:00	2.9	174	16	16.5	-0.5
SNL3	California	7/30/2015	2:55:00	2.916666667	175	16	16.5	-0.5
SNL3	California	7/30/2015	2:56:00	2.933333333	176	16	16.5	-0.5
SNL3	California	7/30/2015	2:57:00	2.95	177	16	16.5	-0.5
SNL3	California	7/30/2015	2:58:00	2.966666667	178	16	16.5	-0.5
SNL3	California	7/30/2015	2:59:00	2.983333333	179	16	16.5	-0.5
SNL3	California	7/30/2015	3:00:00	3	180	16	16.5	-0.5
SNL3	California	7/30/2015	3:01:00	3.016666667	181	16	16.5	-0.5
SNL3	California	7/30/2015	3:02:00	3.033333333	182	16	16.5	-0.5
SNL3	California	7/30/2015	3:03:00	3.05	183	16	16.5	-0.5
SNL3	California	7/30/2015	3:04:00	3.066666667	184	16	16.5	-0.5
SNL3	California	7/30/2015	3:05:00	3.083333333	185	16	16.5	-0.5
SNL3	California	7/30/2015	3:06:00	3.1	186	16	16.5	-0.5
SNL3	California	7/30/2015	3:07:00	3.116666667	187	16	16.5	-0.5
SNL3	California	7/30/2015	3:08:00	3.133333333	188	16	16.5	-0.5
SNL3	California	7/30/2015	3:09:00	3.15	189	16	16.5	-0.5
SNL3	California	7/30/2015	3:10:00	3.166666667	190	16	16.5	-0.5
SNL3	California	7/30/2015	3:11:00	3.183333333	191	16	16.5	-0.5
SNL3	California	7/30/2015	3:12:00	3.2	192	16	16.5	-0.5
SNL3	California	7/30/2015	3:13:00	3.216666667	193	16	16.5	-0.5
SNL3	California	7/30/2015	3:14:00	3.233333333	194	16	16.5	-0.5
SNL3	California	7/30/2015	3:15:00	3.25	195	16	16.5	-0.5
SNL3	California	7/30/2015	3:16:00	3.266666667	196	16	16.5	-0.5
SNL3	California	7/30/2015	3:17:00	3.283333333	197	16	16.5	-0.5
SNL3	California	7/30/2015	3:18:00	3.3	198	16	16.5	-0.5
SNL3	California	7/30/2015	3:19:00	3.316666667	199	16	16.5	-0.5
SNL3	California	7/30/2015	3:20:00	3.333333333	200	16	16.5	-0.5
SNL3	California	7/30/2015	3:21:00	3.35	201	16	16.5	-0.5
SNL3	California	7/30/2015	3:22:00	3.366666667	202	16	16.5	-0.5
SNL3	California	7/30/2015	3:23:00	3.383333333	203	16	16.5	-0.5
SNL3	California	7/30/2015	3:24:00	3.4	204	16	16.5	-0.5
SNL3	California	7/30/2015	3:25:00	3.416666667	205	16	16.5	-0.5
SNL3	California	7/30/2015	3:26:00	3.433333333	206	16	16.5	-0.5
SNL3	California	7/30/2015	3:27:00	3.45	207	16	16.5	-0.5
SNL3	California	7/30/2015	3:28:00	3.466666667	208	16	16.5	-0.5
SNL3	California	7/30/2015	3:29:00	3.483333333	209	16	16.5	-0.5
SNL3	California	7/30/2015	3:30:00	3.5	210	16	16.5	-0.5
SNL3	California	7/30/2015	3:31:00	3.516666667	211	16	16.5	-0.5
SNL3	California	7/30/2015	3:32:00	3.533333333	212	16	16.5	-0.5
SNL3	California	7/30/2015	3:33:00	3.55	213	16	16.5	-0.5
SNL3	California	7/30/2015	3:34:00	3.566666667	214	16	16.5	-0.5
SNL3	California	7/30/2015	3:35:00	3.583333333	215	16	16.5	-0.5
SNL3	California	7/30/2015	3:36:00	3.6	216	16	16.5	-0.5
SNL3	California	7/30/2015	3:37:00	3.616666667	217	16	16.5	-0.5
SNL3	California	7/30/2015	3:38:00	3.633333333	218	16	16.5	-0.5
SNL3	California	7/30/2015	3:39:00	3.65	219	16	16.5	-0.5
SNL3	California	7/30/2015	3:40:00	3.666666667	220	16	16.5	-0.5
SNL3	California	7/30/2015	3:41:00	3.683333333	221	16	16.5	-0.5
SNL3	California	7/30/2015	3:42:00	3.7	222	16	16.5	-0.5
SNL3	California	7/30/2015	3:43:00	3.716666667	223	16	16.5	-0.5
SNL3	California	7/30/2015	3:44:00	3.733333333	224	16	16.5	-0.5
SNL3	California	7/30/2015	3:45:00	3.75	225	16	16.5	-0.5
SNL3	California	7/30/2015	3:46:00	3.766666667	226	16	16.5	-0.5
SNL3	California	7/30/2015	3:47:00	3.783333333	227	16	16.5	-0.5
SNL3	California	7/30/2015	3:48:00	3.8	228	16	16.5	-0.5
SNL3	California	7/30/2015	3:49:00	3.816666667	229	16	16.5	-0.5
SNL3	California	7/30/2015	3:50:00	3.833333333	230	16	16.5	-0.5
SNL3	California	7/30/2015	3:51:00	3.85	231	16	16.5	-0.5
SNL3	California	7/30/2015	3:52:00	3.866666667	232	16	16.5	-0.5
SNL3	California	7/30/2015	3:53:00	3.883333333	233	16	16.5	-0.5
SNL3	California	7/30/2015	3:54:00	3.9	234	16	16.5	-0.5
SNL3	California	7/30/2015	3:55:00	3.916666667	235	16	16.5	-0.5
SNL3	California	7/30/2015	3:56:00	3.933333333	236	16	16.5	-0.5
SNL3	California	7/30/2015	3:57:00	3.95	237	16	16.5	-0.5
SNL3	California	7/30/2015	3:58:00	3.966666667	238	16	16.5	-0.5
SNL3	California	7/30/2015	3:59:00	3.983333333	239	15.5	16.5	-1
SNL3	California	7/30/2015	4:00:00	4	240	15.5	16.5	-1
SNL3	California	7/30/2015	4:01:00	4.016666667	241	15.5	16.5	-1
SNL3	California	7/30/2015	4:02:00	4.033333333	242	15.5	16.5	-1
SNL3	California	7/30/2015	4:03:00	4.05	243	15.5	16.5	-1
SNL3	California	7/30/2015	4:04:00	4.066666667	244	16	16.5	-0.5
SNL3	California	7/30/2015	4:05:00	4.083333333	245	15.5	16.5	-1
SNL3	California	7/30/2015	4:06:00	4.1	246	15.5	16.5	-1
SNL3	California	7/30/2015	4:07:00	4.116666667	247	16	16.5	-0.5
SNL3	California	7/30/2015	4:08:00	4.133333333	248	15.5	16.5	-1
SNL3	California	7/30/2015	4:09:00	4.15	249	15.5	16.5	-1
SNL3	California	7/30/2015	4:10:00	4.166666667	250	15.5	16.5	-1
SNL3	California	7/30/2015	4:11:00	4.183333333	251	16	16.5	-0.5
SNL3	California	7/30/2015	4:12:00	4.2	252	15.5	16.5	-1
SNL3	California	7/30/2015	4:13:00	4.216666667	253	15.5	16.5	-1
SNL3	California	7/30/2015	4:14:00	4.233333333	254	15.5	16.5	-1
SNL3	California	7/30/2015	4:15:00	4.25	255	15.5	16.5	-1
SNL3	California	7/30/2015	4:16:00	4.266666667	256	15.5	16.5	-1
SNL3	California	7/30/2015	4:17:00	4.283333333	257	15.5	16.5	-1
SNL3	California	7/30/2015	4:18:00	4.3	258	16	16.5	-0.5
SNL3	California	7/30/2015	4:19:00	4.316666667	259	16	16.5	-0.5
SNL3	California	7/30/2015	4:20:00	4.333333333	260	16	16.5	-0.5
SNL3	California	7/30/2015	4:21:00	4.35	261	16	16.5	-0.5
SNL3	California	7/30/2015	4:22:00	4.366666667	262	16	16.5	-0.5
SNL3	California	7/30/2015	4:23:00	4.383333333	263	16	16.5	-0.5
SNL3	California	7/30/2015	4:24:00	4.4	264	16	16.5	-0.5
SNL3	California	7/30/2015	4:25:00	4.416666667	265	16	16.5	-0.5
SNL3	California	7/30/2015	4:26:00	4.433333333	266	16	16.5	-0.5
SNL3	California	7/30/2015	4:27:00	4.45	267	16	16.5	-0.5
SNL3	California	7/30/2015	4:28:00	4.466666667	268	15.5	16.5	-1
SNL3	California	7/30/2015	4:29:00	4.483333333	269	16	16.5	-0.5
SNL3	California	7/30/2015	4:30:00	4.5	270	16	16.5	-0.5
SNL3	California	7/30/2015	4:31:00	4.516666667	271	16	16.5	-0.5
SNL3	California	7/30/2015	4:32:00	4.533333333	272	16	16.5	-0.5
SNL3	California	7/30/2015	4:33:00	4.55	273	16	16.5	-0.5
SNL3	California	7/30/2015	4:34:00	4.566666667	274	16	16.5	-0.5
SNL3	California	7/30/2015	4:35:00	4.583333333	275	16	16.5	-0.5
SNL3	California	7/30/2015	4:36:00	4.6	276	16	16.5	-0.5
SNL3	California	7/30/2015	4:37:00	4.616666667	277	16	16.5	-0.5
SNL3	California	7/30/2015	4:38:00	4.633333333	278	16	16.5	-0.5
SNL3	California	7/30/2015	4:39:00	4.65	279	16	16.5	-0.5
SNL3	California	7/30/2015	4:40:00	4.666666667	280	16	16.5	-0.5
SNL3	California	7/30/2015	4:41:00	4.683333333	281	16	16.5	-0.5
SNL3	California	7/30/2015	4:42:00	4.7	282	16	16.5	-0.5
SNL3	California	7/30/2015	4:43:00	4.716666667	283	16	16.5	-0.5
SNL3	California	7/30/2015	4:44:00	4.733333333	284	16	16.5	-0.5
SNL3	California	7/30/2015	4:45:00	4.75	285	16	16.5	-0.5
SNL3	California	7/30/2015	4:46:00	4.766666667	286	16	16.5	-0.5
SNL3	California	7/30/2015	4:47:00	4.783333333	287	16	16.5	-0.5
SNL3	California	7/30/2015	4:48:00	4.8	288	16	16.5	-0.5
SNL3	California	7/30/2015	4:49:00	4.816666667	289	16	16.5	-0.5
SNL3	California	7/30/2015	4:50:00	4.833333333	290	16	16.5	-0.5
SNL3	California	7/30/2015	4:51:00	4.85	291	16	16.5	-0.5
SNL3	California	7/30/2015	4:52:00	4.866666667	292	16	16.5	-0.5
SNL3	California	7/30/2015	4:53:00	4.883333333	293	16	16.5	-0.5
SNL3	California	7/30/2015	4:54:00	4.9	294	16	16.5	-0.5
SNL3	California	7/30/2015	4:55:00	4.916666667	295	16.5	16.5	0
SNL3	California	7/30/2015	4:56:00	4.933333333	296	16	16.5	-0.5
SNL3	California	7/30/2015	4:57:00	4.95	297	16.5	16.5	0
SNL3	California	7/30/2015	4:58:00	4.966666667	298	16.5	17	-0.5
SNL3	California	7/30/2015	4:59:00	4.983333333	299	16.5	17	-0.5
SNL3	California	7/30/2015	5:00:00	5	300	16.5	17	-0.5
SNL3	California	7/30/2015	5:01:00	5.016666667	301	16.5	17	-0.5
SNL3	California	7/30/2015	5:02:00	5.033333333	302	16.5	17	-0.5
SNL3	California	7/30/2015	5:03:00	5.05	303	16.5	17	-0.5
SNL3	California	7/30/2015	5:04:00	5.066666667	304	16.5	17	-0.5
SNL3	California	7/30/2015	5:05:00	5.083333333	305	16.5	17	-0.5
SNL3	California	7/30/2015	5:06:00	5.1	306	17	17	0
SNL3	California	7/30/2015	5:07:00	5.116666667	307	16.5	17	-0.5
SNL3	California	7/30/2015	5:08:00	5.133333333	308	16.5	17	-0.5
SNL3	California	7/30/2015	5:09:00	5.15	309	16.5	17	-0.5
SNL3	California	7/30/2015	5:10:00	5.166666667	310	16.5	17	-0.5
SNL3	California	7/30/2015	5:11:00	5.183333333	311	16.5	17	-0.5
SNL3	California	7/30/2015	5:12:00	5.2	312	16.5	17	-0.5
SNL3	California	7/30/2015	5:13:00	5.216666667	313	16.5	17	-0.5
SNL3	California	7/30/2015	5:14:00	5.233333333	314	16.5	17	-0.5
SNL3	California	7/30/2015	5:15:00	5.25	315	16.5	17	-0.5
SNL3	California	7/30/2015	5:16:00	5.266666667	316	16.5	17	-0.5
SNL3	California	7/30/2015	5:17:00	5.283333333	317	16.5	17	-0.5
SNL3	California	7/30/2015	5:18:00	5.3	318	16.5	17	-0.5
SNL3	California	7/30/2015	5:19:00	5.316666667	319	16.5	17	-0.5
SNL3	California	7/30/2015	5:20:00	5.333333333	320	16.5	17	-0.5
SNL3	California	7/30/2015	5:21:00	5.35	321	16.5	17	-0.5
SNL3	California	7/30/2015	5:22:00	5.366666667	322	16.5	17	-0.5
SNL3	California	7/30/2015	5:23:00	5.383333333	323	16.5	17	-0.5
SNL3	California	7/30/2015	5:24:00	5.4	324	16.5	17	-0.5
SNL3	California	7/30/2015	5:25:00	5.416666667	325	16.5	17	-0.5
SNL3	California	7/30/2015	5:26:00	5.433333333	326	16.5	17	-0.5
SNL3	California	7/30/2015	5:27:00	5.45	327	16.5	17	-0.5
SNL3	California	7/30/2015	5:28:00	5.466666667	328	16.5	17	-0.5
SNL3	California	7/30/2015	5:29:00	5.483333333	329	16.5	17	-0.5
SNL3	California	7/30/2015	5:30:00	5.5	330	16.5	17	-0.5
SNL3	California	7/30/2015	5:31:00	5.516666667	331	16.5	17	-0.5
SNL3	California	7/30/2015	5:32:00	5.533333333	332	16.5	17	-0.5
SNL3	California	7/30/2015	5:33:00	5.55	333	16.5	17	-0.5
SNL3	California	7/30/2015	5:34:00	5.566666667	334	16.5	17	-0.5
SNL3	California	7/30/2015	5:35:00	5.583333333	335	16.5	17	-0.5
SNL3	California	7/30/2015	5:36:00	5.6	336	16.5	16.5	0
SNL3	California	7/30/2015	5:37:00	5.616666667	337	16.5	17	-0.5
SNL3	California	7/30/2015	5:38:00	5.633333333	338	16.5	17	-0.5
SNL3	California	7/30/2015	5:39:00	5.65	339	16.5	17	-0.5
SNL3	California	7/30/2015	5:40:00	5.666666667	340	16.5	17	-0.5
SNL3	California	7/30/2015	5:41:00	5.683333333	341	16.5	17	-0.5
SNL3	California	7/30/2015	5:42:00	5.7	342	16.5	17	-0.5
SNL3	California	7/30/2015	5:43:00	5.716666667	343	16.5	17	-0.5
SNL3	California	7/30/2015	5:44:00	5.733333333	344	16.5	17	-0.5
SNL3	California	7/30/2015	5:45:00	5.75	345	16.5	17	-0.5
SNL3	California	7/30/2015	5:46:00	5.766666667	346	16.5	17	-0.5
SNL3	California	7/30/2015	5:47:00	5.783333333	347	16.5	17	-0.5
SNL3	California	7/30/2015	5:48:00	5.8	348	16.5	17	-0.5
SNL3	California	7/30/2015	5:49:00	5.816666667	349	16.5	17	-0.5
SNL3	California	7/30/2015	5:50:00	5.833333333	350	16.5	17	-0.5
SNL3	California	7/30/2015	5:51:00	5.85	351	16.5	17	-0.5
SNL3	California	7/30/2015	5:52:00	5.866666667	352	16.5	17	-0.5
SNL3	California	7/30/2015	5:53:00	5.883333333	353	16.5	17	-0.5
SNL3	California	7/30/2015	5:54:00	5.9	354	16.5	17	-0.5
SNL3	California	7/30/2015	5:55:00	5.916666667	355	16.5	17	-0.5
SNL3	California	7/30/2015	5:56:00	5.933333333	356	16.5	17	-0.5
SNL3	California	7/30/2015	5:57:00	5.95	357	16.5	17	-0.5
SNL3	California	7/30/2015	5:58:00	5.966666667	358	16.5	17	-0.5
SNL3	California	7/30/2015	5:59:00	5.983333333	359	16.5	17	-0.5
SNL3	California	7/30/2015	6:00:00	6	360	16.5	17	-0.5
SNL3	California	7/30/2015	6:01:00	6.016666667	361	16.5	17	-0.5
SNL3	California	7/30/2015	6:02:00	6.033333333	362	16.5	17	-0.5
SNL3	California	7/30/2015	6:03:00	6.05	363	16.5	17	-0.5
SNL3	California	7/30/2015	6:04:00	6.066666667	364	16.5	17	-0.5
SNL3	California	7/30/2015	6:05:00	6.083333333	365	16.5	17	-0.5
SNL3	California	7/30/2015	6:06:00	6.1	366	16.5	17	-0.5
SNL3	California	7/30/2015	6:07:00	6.116666667	367	16.5	17	-0.5
SNL3	California	7/30/2015	6:08:00	6.133333333	368	16.5	17	-0.5
SNL3	California	7/30/2015	6:09:00	6.15	369	16.5	17	-0.5
SNL3	California	7/30/2015	6:10:00	6.166666667	370	16.5	17	-0.5
SNL3	California	7/30/2015	6:11:00	6.183333333	371	16.5	17	-0.5
SNL3	California	7/30/2015	6:12:00	6.2	372	16.5	17	-0.5
SNL3	California	7/30/2015	6:13:00	6.216666667	373	16.5	17	-0.5
SNL3	California	7/30/2015	6:14:00	6.233333333	374	16.5	17	-0.5
SNL3	California	7/30/2015	6:15:00	6.25	375	16.5	17	-0.5
SNL3	California	7/30/2015	6:16:00	6.266666667	376	16.5	17	-0.5
SNL3	California	7/30/2015	6:17:00	6.283333333	377	16.5	17	-0.5
SNL3	California	7/30/2015	6:18:00	6.3	378	16.5	17	-0.5
SNL3	California	7/30/2015	6:19:00	6.316666667	379	16.5	17	-0.5
SNL3	California	7/30/2015	6:20:00	6.333333333	380	16.5	17	-0.5
SNL3	California	7/30/2015	6:21:00	6.35	381	16.5	17	-0.5
SNL3	California	7/30/2015	6:22:00	6.366666667	382	16.5	17	-0.5
SNL3	California	7/30/2015	6:23:00	6.383333333	383	16.5	17	-0.5
SNL3	California	7/30/2015	6:24:00	6.4	384	16.5	17	-0.5
SNL3	California	7/30/2015	6:25:00	6.416666667	385	16.5	17	-0.5
SNL3	California	7/30/2015	6:26:00	6.433333333	386	16.5	17	-0.5
SNL3	California	7/30/2015	6:27:00	6.45	387	16.5	17	-0.5
SNL3	California	7/30/2015	6:28:00	6.466666667	388	16.5	17	-0.5
SNL3	California	7/30/2015	6:29:00	6.483333333	389	16.5	17	-0.5
SNL3	California	7/30/2015	6:30:00	6.5	390	16.5	17	-0.5
SNL3	California	7/30/2015	6:31:00	6.516666667	391	16.5	17	-0.5
SNL3	California	7/30/2015	6:32:00	6.533333333	392	16.5	17	-0.5
SNL3	California	7/30/2015	6:33:00	6.55	393	16.5	17	-0.5
SNL3	California	7/30/2015	6:34:00	6.566666667	394	16.5	17	-0.5
SNL3	California	7/30/2015	6:35:00	6.583333333	395	16.5	17	-0.5
SNL3	California	7/30/2015	6:36:00	6.6	396	16.5	17	-0.5
SNL3	California	7/30/2015	6:37:00	6.616666667	397	16.5	17	-0.5
SNL3	California	7/30/2015	6:38:00	6.633333333	398	16.5	17	-0.5
SNL3	California	7/30/2015	6:39:00	6.65	399	16.5	17	-0.5
SNL3	California	7/30/2015	6:40:00	6.666666667	400	16.5	17	-0.5
SNL3	California	7/30/2015	6:41:00	6.683333333	401	16.5	17	-0.5
SNL3	California	7/30/2015	6:42:00	6.7	402	16.5	17	-0.5
SNL3	California	7/30/2015	6:43:00	6.716666667	403	16.5	17.5	-1
SNL3	California	7/30/2015	6:44:00	6.733333333	404	16.5	17.5	-1
SNL3	California	7/30/2015	6:45:00	6.75	405	16.5	17.5	-1
SNL3	California	7/30/2015	6:46:00	6.766666667	406	16.5	17.5	-1
SNL3	California	7/30/2015	6:47:00	6.783333333	407	16.5	17.5	-1
SNL3	California	7/30/2015	6:48:00	6.8	408	17	17.5	-0.5
SNL3	California	7/30/2015	6:49:00	6.816666667	409	16.5	17	-0.5
SNL3	California	7/30/2015	6:50:00	6.833333333	410	16.5	17	-0.5
SNL3	California	7/30/2015	6:51:00	6.85	411	16.5	17	-0.5
SNL3	California	7/30/2015	6:52:00	6.866666667	412	16.5	17	-0.5
SNL3	California	7/30/2015	6:53:00	6.883333333	413	17	17.5	-0.5
SNL3	California	7/30/2015	6:54:00	6.9	414	17	17.5	-0.5
SNL3	California	7/30/2015	6:55:00	6.916666667	415	17	17.5	-0.5
SNL3	California	7/30/2015	6:56:00	6.933333333	416	17	17.5	-0.5
SNL3	California	7/30/2015	6:57:00	6.95	417	17	17.5	-0.5
SNL3	California	7/30/2015	6:58:00	6.966666667	418	17	17.5	-0.5
SNL3	California	7/30/2015	6:59:00	6.983333333	419	17	17.5	-0.5
SNL3	California	7/30/2015	7:00:00	7	420	17	17.5	-0.5
SNL3	California	7/30/2015	7:01:00	7.016666667	421	17	17.5	-0.5
SNL3	California	7/30/2015	7:02:00	7.033333333	422	17	17.5	-0.5
SNL3	California	7/30/2015	7:03:00	7.05	423	17	17.5	-0.5
SNL3	California	7/30/2015	7:04:00	7.066666667	424	17	17.5	-0.5
SNL3	California	7/30/2015	7:05:00	7.083333333	425	17	17.5	-0.5
SNL3	California	7/30/2015	7:06:00	7.1	426	17	17.5	-0.5
SNL3	California	7/30/2015	7:07:00	7.116666667	427	17	17.5	-0.5
SNL3	California	7/30/2015	7:08:00	7.133333333	428	17	17.5	-0.5
SNL3	California	7/30/2015	7:09:00	7.15	429	17	17.5	-0.5
SNL3	California	7/30/2015	7:10:00	7.166666667	430	17	17.5	-0.5
SNL3	California	7/30/2015	7:11:00	7.183333333	431	17	17.5	-0.5
SNL3	California	7/30/2015	7:12:00	7.2	432	17	17.5	-0.5
SNL3	California	7/30/2015	7:13:00	7.216666667	433	17	17.5	-0.5
SNL3	California	7/30/2015	7:14:00	7.233333333	434	17	18	-1
SNL3	California	7/30/2015	7:15:00	7.25	435	17	18	-1
SNL3	California	7/30/2015	7:16:00	7.266666667	436	17.5	18	-0.5
SNL3	California	7/30/2015	7:17:00	7.283333333	437	17.5	18	-0.5
SNL3	California	7/30/2015	7:18:00	7.3	438	17.5	18	-0.5
SNL3	California	7/30/2015	7:19:00	7.316666667	439	17.5	18	-0.5
SNL3	California	7/30/2015	7:20:00	7.333333333	440	17.5	18	-0.5
SNL3	California	7/30/2015	7:21:00	7.35	441	17.5	18	-0.5
SNL3	California	7/30/2015	7:22:00	7.366666667	442	17.5	18	-0.5
SNL3	California	7/30/2015	7:23:00	7.383333333	443	17.5	18	-0.5
SNL3	California	7/30/2015	7:24:00	7.4	444	17.5	18	-0.5
SNL3	California	7/30/2015	7:25:00	7.416666667	445	17.5	18	-0.5
SNL3	California	7/30/2015	7:26:00	7.433333333	446	17.5	18	-0.5
SNL3	California	7/30/2015	7:27:00	7.45	447	17.5	18	-0.5
SNL3	California	7/30/2015	7:28:00	7.466666667	448	17.5	18	-0.5
SNL3	California	7/30/2015	7:29:00	7.483333333	449	17.5	18	-0.5
SNL4	California	7/31/2015	1:00:00	1	60	16.5	16.5	0
SNL4	California	7/31/2015	1:01:00	1.016666667	61	16.5	16.5	0
SNL4	California	7/31/2015	1:02:00	1.033333333	62	16.5	16.5	0
SNL4	California	7/31/2015	1:03:00	1.05	63	16.5	16.5	0
SNL4	California	7/31/2015	1:04:00	1.066666667	64	16.5	16.5	0
SNL4	California	7/31/2015	1:05:00	1.083333333	65	16.5	16.5	0
SNL4	California	7/31/2015	1:06:00	1.1	66	16.5	16.5	0
SNL4	California	7/31/2015	1:07:00	1.116666667	67	16.5	16.5	0
SNL4	California	7/31/2015	1:08:00	1.133333333	68	16.5	16.5	0
SNL4	California	7/31/2015	1:09:00	1.15	69	16.5	16.5	0
SNL4	California	7/31/2015	1:10:00	1.166666667	70	16.5	16.5	0
SNL4	California	7/31/2015	1:11:00	1.183333333	71	16.5	16.5	0
SNL4	California	7/31/2015	1:12:00	1.2	72	16.5	16.5	0
SNL4	California	7/31/2015	1:13:00	1.216666667	73	16.5	16.5	0
SNL4	California	7/31/2015	1:14:00	1.233333333	74	16.5	16.5	0
SNL4	California	7/31/2015	1:15:00	1.25	75	16	16.5	-0.5
SNL4	California	7/31/2015	1:16:00	1.266666667	76	16	16.5	-0.5
SNL4	California	7/31/2015	1:17:00	1.283333333	77	16	16.5	-0.5
SNL4	California	7/31/2015	1:18:00	1.3	78	16	16.5	-0.5
SNL4	California	7/31/2015	1:19:00	1.316666667	79	16	16.5	-0.5
SNL4	California	7/31/2015	1:20:00	1.333333333	80	16.5	16.5	0
SNL4	California	7/31/2015	1:21:00	1.35	81	16.5	16.5	0
SNL4	California	7/31/2015	1:22:00	1.366666667	82	16.5	16.5	0
SNL4	California	7/31/2015	1:23:00	1.383333333	83	16.5	16.5	0
SNL4	California	7/31/2015	1:24:00	1.4	84	16.5	16.5	0
SNL4	California	7/31/2015	1:25:00	1.416666667	85	16.5	16.5	0
SNL4	California	7/31/2015	1:26:00	1.433333333	86	16.5	16.5	0
SNL4	California	7/31/2015	1:27:00	1.45	87	16.5	16.5	0
SNL4	California	7/31/2015	1:28:00	1.466666667	88	16.5	16.5	0
SNL4	California	7/31/2015	1:29:00	1.483333333	89	16.5	16.5	0
SNL4	California	7/31/2015	1:30:00	1.5	90	16.5	16.5	0
SNL4	California	7/31/2015	1:31:00	1.516666667	91	16.5	17	-0.5
SNL4	California	7/31/2015	1:32:00	1.533333333	92	16.5	17	-0.5
SNL4	California	7/31/2015	1:33:00	1.55	93	16.5	17	-0.5
SNL4	California	7/31/2015	1:34:00	1.566666667	94	16.5	17	-0.5
SNL4	California	7/31/2015	1:35:00	1.583333333	95	16.5	17	-0.5
SNL4	California	7/31/2015	1:36:00	1.6	96	16.5	17	-0.5
SNL4	California	7/31/2015	1:37:00	1.616666667	97	16.5	17	-0.5
SNL4	California	7/31/2015	1:38:00	1.633333333	98	16.5	17	-0.5
SNL4	California	7/31/2015	1:39:00	1.65	99	16.5	17	-0.5
SNL4	California	7/31/2015	1:40:00	1.666666667	100	16.5	17	-0.5
SNL4	California	7/31/2015	1:41:00	1.683333333	101	16.5	17	-0.5
SNL4	California	7/31/2015	1:42:00	1.7	102	16.5	17	-0.5
SNL4	California	7/31/2015	1:43:00	1.716666667	103	16.5	17	-0.5
SNL4	California	7/31/2015	1:44:00	1.733333333	104	16.5	17	-0.5
SNL4	California	7/31/2015	1:45:00	1.75	105	16.5	17	-0.5
SNL4	California	7/31/2015	1:46:00	1.766666667	106	16.5	17	-0.5
SNL4	California	7/31/2015	1:47:00	1.783333333	107	16.5	17	-0.5
SNL4	California	7/31/2015	1:48:00	1.8	108	16.5	17	-0.5
SNL4	California	7/31/2015	1:49:00	1.816666667	109	16.5	17	-0.5
SNL4	California	7/31/2015	1:50:00	1.833333333	110	16.5	17	-0.5
SNL4	California	7/31/2015	1:51:00	1.85	111	16.5	17	-0.5
SNL4	California	7/31/2015	1:52:00	1.866666667	112	16.5	17	-0.5
SNL4	California	7/31/2015	1:53:00	1.883333333	113	16.5	17	-0.5
SNL4	California	7/31/2015	1:54:00	1.9	114	16.5	17	-0.5
SNL4	California	7/31/2015	1:55:00	1.916666667	115	16.5	16.5	0
SNL4	California	7/31/2015	1:56:00	1.933333333	116	16.5	16.5	0
SNL4	California	7/31/2015	1:57:00	1.95	117	16.5	16.5	0
SNL4	California	7/31/2015	1:58:00	1.966666667	118	16.5	16.5	0
SNL4	California	7/31/2015	1:59:00	1.983333333	119	16.5	16.5	0
SNL4	California	7/31/2015	2:00:00	2	120	16.5	16.5	0
SNL4	California	7/31/2015	2:01:00	2.016666667	121	16.5	16.5	0
SNL4	California	7/31/2015	2:02:00	2.033333333	122	16.5	16.5	0
SNL4	California	7/31/2015	2:03:00	2.05	123	16	16.5	-0.5
SNL4	California	7/31/2015	2:04:00	2.066666667	124	16	16.5	-0.5
SNL4	California	7/31/2015	2:05:00	2.083333333	125	16	16	0
SNL4	California	7/31/2015	2:06:00	2.1	126	16	16	0
SNL4	California	7/31/2015	2:07:00	2.116666667	127	16	16	0
SNL4	California	7/31/2015	2:08:00	2.133333333	128	16	16	0
SNL4	California	7/31/2015	2:09:00	2.15	129	16	16	0
SNL4	California	7/31/2015	2:10:00	2.166666667	130	16	16	0
SNL4	California	7/31/2015	2:11:00	2.183333333	131	16	16	0
SNL4	California	7/31/2015	2:12:00	2.2	132	16	16	0
SNL4	California	7/31/2015	2:13:00	2.216666667	133	16	16	0
SNL4	California	7/31/2015	2:14:00	2.233333333	134	16	16	0
SNL4	California	7/31/2015	2:15:00	2.25	135	16	16.5	-0.5
SNL4	California	7/31/2015	2:16:00	2.266666667	136	16	16.5	-0.5
SNL4	California	7/31/2015	2:17:00	2.283333333	137	16	16.5	-0.5
SNL4	California	7/31/2015	2:18:00	2.3	138	16	16.5	-0.5
SNL4	California	7/31/2015	2:19:00	2.316666667	139	16	16.5	-0.5
SNL4	California	7/31/2015	2:20:00	2.333333333	140	16	16.5	-0.5
SNL4	California	7/31/2015	2:21:00	2.35	141	16.5	17	-0.5
SNL4	California	7/31/2015	2:22:00	2.366666667	142	16.5	17	-0.5
SNL4	California	7/31/2015	2:23:00	2.383333333	143	16.5	17	-0.5
SNL4	California	7/31/2015	2:24:00	2.4	144	16.5	17	-0.5
SNL4	California	7/31/2015	2:25:00	2.416666667	145	16.5	17.5	-1
SNL4	California	7/31/2015	2:26:00	2.433333333	146	17	17.5	-0.5
SNL4	California	7/31/2015	2:27:00	2.45	147	17	17.5	-0.5
SNL4	California	7/31/2015	2:28:00	2.466666667	148	17	17.5	-0.5
SNL4	California	7/31/2015	2:29:00	2.483333333	149	17	17.5	-0.5
SNL4	California	7/31/2015	2:30:00	2.5	150	17	17.5	-0.5
SNL4	California	7/31/2015	2:31:00	2.516666667	151	17	17.5	-0.5
SNL4	California	7/31/2015	2:32:00	2.533333333	152	17	17.5	-0.5
SNL4	California	7/31/2015	2:33:00	2.55	153	17	17.5	-0.5
SNL4	California	7/31/2015	2:34:00	2.566666667	154	17.5	18	-0.5
SNL4	California	7/31/2015	2:35:00	2.583333333	155	17.5	18	-0.5
SNL4	California	7/31/2015	2:36:00	2.6	156	17.5	18	-0.5
SNL4	California	7/31/2015	2:37:00	2.616666667	157	17.5	18	-0.5
SNL4	California	7/31/2015	2:38:00	2.633333333	158	17.5	18	-0.5
SNL4	California	7/31/2015	2:39:00	2.65	159	17.5	18	-0.5
SNL4	California	7/31/2015	2:40:00	2.666666667	160	17.5	18	-0.5
SNL4	California	7/31/2015	2:41:00	2.683333333	161	17.5	18	-0.5
SNL4	California	7/31/2015	2:42:00	2.7	162	17.5	18	-0.5
SNL4	California	7/31/2015	2:43:00	2.716666667	163	17.5	18	-0.5
SNL4	California	7/31/2015	2:44:00	2.733333333	164	17.5	18	-0.5
SNL4	California	7/31/2015	2:45:00	2.75	165	17.5	18	-0.5
SNL4	California	7/31/2015	2:46:00	2.766666667	166	17.5	18	-0.5
SNL4	California	7/31/2015	2:47:00	2.783333333	167	17.5	18	-0.5
SNL4	California	7/31/2015	2:48:00	2.8	168	17.5	18	-0.5
SNL4	California	7/31/2015	2:49:00	2.816666667	169	17.5	18	-0.5
SNL4	California	7/31/2015	2:50:00	2.833333333	170	18	18	0
SNL4	California	7/31/2015	2:51:00	2.85	171	18	18.5	-0.5
SNL4	California	7/31/2015	2:52:00	2.866666667	172	18	18	0
SNL4	California	7/31/2015	2:53:00	2.883333333	173	18	18.5	-0.5
SNL4	California	7/31/2015	2:54:00	2.9	174	18	18.5	-0.5
SNL4	California	7/31/2015	2:55:00	2.916666667	175	18	18.5	-0.5
SNL4	California	7/31/2015	2:56:00	2.933333333	176	18	18.5	-0.5
SNL4	California	7/31/2015	2:57:00	2.95	177	18	18.5	-0.5
SNL4	California	7/31/2015	2:58:00	2.966666667	178	18	18.5	-0.5
SNL4	California	7/31/2015	2:59:00	2.983333333	179	18	18.5	-0.5
SNL4	California	7/31/2015	3:00:00	3	180	18	18.5	-0.5
SNL4	California	7/31/2015	3:01:00	3.016666667	181	18	18.5	-0.5
SNL4	California	7/31/2015	3:02:00	3.033333333	182	18	18.5	-0.5
SNL4	California	7/31/2015	3:03:00	3.05	183	18	18.5	-0.5
SNL4	California	7/31/2015	3:04:00	3.066666667	184	18	18.5	-0.5
SNL4	California	7/31/2015	3:05:00	3.083333333	185	18	18.5	-0.5
SNL4	California	7/31/2015	3:06:00	3.1	186	18	18.5	-0.5
SNL4	California	7/31/2015	3:07:00	3.116666667	187	18	18.5	-0.5
SNL4	California	7/31/2015	3:08:00	3.133333333	188	18	18.5	-0.5
SNL4	California	7/31/2015	3:09:00	3.15	189	18	18	0
SNL4	California	7/31/2015	3:10:00	3.166666667	190	18	18	0
SNL4	California	7/31/2015	3:11:00	3.183333333	191	18	18	0
SNL4	California	7/31/2015	3:12:00	3.2	192	18	18	0
SNL4	California	7/31/2015	3:13:00	3.216666667	193	18	18	0
SNL4	California	7/31/2015	3:14:00	3.233333333	194	17.5	18	-0.5
SNL4	California	7/31/2015	3:15:00	3.25	195	17.5	18	-0.5
SNL4	California	7/31/2015	3:16:00	3.266666667	196	17.5	17.5	0
SNL4	California	7/31/2015	3:17:00	3.283333333	197	17.5	17.5	0
SNL4	California	7/31/2015	3:18:00	3.3	198	17.5	17.5	0
SNL4	California	7/31/2015	3:19:00	3.316666667	199	17.5	17.5	0
SNL4	California	7/31/2015	3:20:00	3.333333333	200	17.5	17.5	0
SNL4	California	7/31/2015	3:21:00	3.35	201	17.5	17.5	0
SNL4	California	7/31/2015	3:22:00	3.366666667	202	17.5	17.5	0
SNL4	California	7/31/2015	3:23:00	3.383333333	203	17	17.5	-0.5
SNL4	California	7/31/2015	3:24:00	3.4	204	17	17.5	-0.5
SNL4	California	7/31/2015	3:25:00	3.416666667	205	17	17	0
SNL4	California	7/31/2015	3:26:00	3.433333333	206	17	17	0
SNL4	California	7/31/2015	3:27:00	3.45	207	17	17	0
SNL4	California	7/31/2015	3:28:00	3.466666667	208	17	17	0
SNL4	California	7/31/2015	3:29:00	3.483333333	209	17	17	0
SNL4	California	7/31/2015	3:30:00	3.5	210	17	17	0
SNL4	California	7/31/2015	3:31:00	3.516666667	211	16.5	17	-0.5
SNL4	California	7/31/2015	3:32:00	3.533333333	212	16.5	17	-0.5
SNL4	California	7/31/2015	3:33:00	3.55	213	16.5	17	-0.5
SNL4	California	7/31/2015	3:34:00	3.566666667	214	16.5	17	-0.5
SNL4	California	7/31/2015	3:35:00	3.583333333	215	16.5	17	-0.5
SNL4	California	7/31/2015	3:36:00	3.6	216	16.5	17	-0.5
SNL4	California	7/31/2015	3:37:00	3.616666667	217	16.5	17	-0.5
SNL4	California	7/31/2015	3:38:00	3.633333333	218	16.5	17	-0.5
SNL4	California	7/31/2015	3:39:00	3.65	219	16.5	16.5	0
SNL4	California	7/31/2015	3:40:00	3.666666667	220	16.5	16.5	0
SNL4	California	7/31/2015	3:41:00	3.683333333	221	16.5	16.5	0
SNL4	California	7/31/2015	3:42:00	3.7	222	16.5	16.5	0
SNL4	California	7/31/2015	3:43:00	3.716666667	223	16.5	16.5	0
SNL4	California	7/31/2015	3:44:00	3.733333333	224	16	16.5	-0.5
SNL4	California	7/31/2015	3:45:00	3.75	225	16	16.5	-0.5
SNL4	California	7/31/2015	3:46:00	3.766666667	226	16	16.5	-0.5
SNL4	California	7/31/2015	3:47:00	3.783333333	227	16	16.5	-0.5
SNL4	California	7/31/2015	3:48:00	3.8	228	16	16.5	-0.5
SNL4	California	7/31/2015	3:49:00	3.816666667	229	16	16.5	-0.5
SNL4	California	7/31/2015	3:50:00	3.833333333	230	16	16.5	-0.5
SNL4	California	7/31/2015	3:51:00	3.85	231	16	16.5	-0.5
SNL4	California	7/31/2015	3:52:00	3.866666667	232	16	16.5	-0.5
SNL4	California	7/31/2015	3:53:00	3.883333333	233	16	16.5	-0.5
SNL4	California	7/31/2015	3:54:00	3.9	234	16	16.5	-0.5
SNL4	California	7/31/2015	3:55:00	3.916666667	235	16	16.5	-0.5
SNL4	California	7/31/2015	3:56:00	3.933333333	236	16	16.5	-0.5
SNL4	California	7/31/2015	3:57:00	3.95	237	16	16	0
SNL4	California	7/31/2015	3:58:00	3.966666667	238	16	16	0
SNL4	California	7/31/2015	3:59:00	3.983333333	239	16	16	0
SNL4	California	7/31/2015	4:00:00	4	240	16	16	0
SNL4	California	7/31/2015	4:01:00	4.016666667	241	16	16.5	-0.5
SNL4	California	7/31/2015	4:02:00	4.033333333	242	16	16.5	-0.5
SNL4	California	7/31/2015	4:03:00	4.05	243	16	16.5	-0.5
SNL4	California	7/31/2015	4:04:00	4.066666667	244	16	16.5	-0.5
SNL4	California	7/31/2015	4:05:00	4.083333333	245	16	16.5	-0.5
SNL4	California	7/31/2015	4:06:00	4.1	246	16	16	0
SNL4	California	7/31/2015	4:07:00	4.116666667	247	16	16	0
SNL4	California	7/31/2015	4:08:00	4.133333333	248	16	16	0
SNL4	California	7/31/2015	4:09:00	4.15	249	16	16	0
SNL4	California	7/31/2015	4:10:00	4.166666667	250	16	16	0
SNL4	California	7/31/2015	4:11:00	4.183333333	251	16	16	0
SNL4	California	7/31/2015	4:12:00	4.2	252	16	16	0
SNL4	California	7/31/2015	4:13:00	4.216666667	253	16	16	0
SNL4	California	7/31/2015	4:14:00	4.233333333	254	16	16	0
SNL4	California	7/31/2015	4:15:00	4.25	255	16	16	0
SNL4	California	7/31/2015	4:16:00	4.266666667	256	16	16.5	-0.5
SNL4	California	7/31/2015	4:17:00	4.283333333	257	16	16.5	-0.5
SNL4	California	7/31/2015	4:18:00	4.3	258	16	16.5	-0.5
SNL4	California	7/31/2015	4:19:00	4.316666667	259	16	16.5	-0.5
SNL4	California	7/31/2015	4:20:00	4.333333333	260	16	16.5	-0.5
SNL4	California	7/31/2015	4:21:00	4.35	261	16	16.5	-0.5
SNL4	California	7/31/2015	4:22:00	4.366666667	262	16	16.5	-0.5
SNL4	California	7/31/2015	4:23:00	4.383333333	263	16	16.5	-0.5
SNL4	California	7/31/2015	4:24:00	4.4	264	16	16.5	-0.5
SNL4	California	7/31/2015	4:25:00	4.416666667	265	16	16.5	-0.5
SNL4	California	7/31/2015	4:26:00	4.433333333	266	16	16.5	-0.5
SNL4	California	7/31/2015	4:27:00	4.45	267	16	16.5	-0.5
SNL4	California	7/31/2015	4:28:00	4.466666667	268	16	16.5	-0.5
SNL4	California	7/31/2015	4:29:00	4.483333333	269	16.5	16.5	0
SNL4	California	7/31/2015	4:30:00	4.5	270	16.5	16.5	0
SNL4	California	7/31/2015	4:31:00	4.516666667	271	16.5	16.5	0
SNL4	California	7/31/2015	4:32:00	4.533333333	272	16.5	16.5	0
SNL4	California	7/31/2015	4:33:00	4.55	273	16.5	16.5	0
SNL4	California	7/31/2015	4:34:00	4.566666667	274	16.5	16.5	0
SNL4	California	7/31/2015	4:35:00	4.583333333	275	16.5	16.5	0
SNL4	California	7/31/2015	4:36:00	4.6	276	16.5	16.5	0
SNL4	California	7/31/2015	4:37:00	4.616666667	277	16.5	16.5	0
SNL4	California	7/31/2015	4:38:00	4.633333333	278	16	16.5	-0.5
SNL4	California	7/31/2015	4:39:00	4.65	279	16	16.5	-0.5
SNL4	California	7/31/2015	4:40:00	4.666666667	280	16	16.5	-0.5
SNL4	California	7/31/2015	4:41:00	4.683333333	281	16	16	0
SNL4	California	7/31/2015	4:42:00	4.7	282	16	16	0
SNL4	California	7/31/2015	4:43:00	4.716666667	283	16	16	0
SNL4	California	7/31/2015	4:44:00	4.733333333	284	16	16.5	-0.5
SNL4	California	7/31/2015	4:45:00	4.75	285	16	16.5	-0.5
SNL4	California	7/31/2015	4:46:00	4.766666667	286	16	16.5	-0.5
SNL4	California	7/31/2015	4:47:00	4.783333333	287	16	16	0
SNL4	California	7/31/2015	4:48:00	4.8	288	16	16	0
SNL4	California	7/31/2015	4:49:00	4.816666667	289	16	16	0
SNL4	California	7/31/2015	4:50:00	4.833333333	290	16	16	0
SNL4	California	7/31/2015	4:51:00	4.85	291	16	16	0
SNL4	California	7/31/2015	4:52:00	4.866666667	292	16	16	0
SNL4	California	7/31/2015	4:53:00	4.883333333	293	16	16	0
SNL4	California	7/31/2015	4:54:00	4.9	294	16	16	0
SNL4	California	7/31/2015	4:55:00	4.916666667	295	15.5	16	-0.5
SNL4	California	7/31/2015	4:56:00	4.933333333	296	15.5	16	-0.5
SNL4	California	7/31/2015	4:57:00	4.95	297	15.5	16	-0.5
SNL4	California	7/31/2015	4:58:00	4.966666667	298	15.5	16	-0.5
SNL4	California	7/31/2015	4:59:00	4.983333333	299	15.5	15.5	0
SNL4	California	7/31/2015	5:00:00	5	300	15.5	15.5	0
SNL4	California	7/31/2015	5:01:00	5.016666667	301	15.5	15.5	0
SNL4	California	7/31/2015	5:02:00	5.033333333	302	15.5	15.5	0
SNL4	California	7/31/2015	5:03:00	5.05	303	15.5	15.5	0
SNL4	California	7/31/2015	5:04:00	5.066666667	304	15.5	15.5	0
SNL4	California	7/31/2015	5:05:00	5.083333333	305	15.5	15.5	0
SNL4	California	7/31/2015	5:06:00	5.1	306	15.5	15.5	0
SNL4	California	7/31/2015	5:07:00	5.116666667	307	15.5	15.5	0
SNL4	California	7/31/2015	5:08:00	5.133333333	308	15	15.5	-0.5
SNL4	California	7/31/2015	5:09:00	5.15	309	15	15.5	-0.5
SNL4	California	7/31/2015	5:10:00	5.166666667	310	15	15.5	-0.5
SNL4	California	7/31/2015	5:11:00	5.183333333	311	15	15.5	-0.5
SNL4	California	7/31/2015	5:12:00	5.2	312	15	15.5	-0.5
SNL4	California	7/31/2015	5:13:00	5.216666667	313	15	15.5	-0.5
SNL4	California	7/31/2015	5:14:00	5.233333333	314	15	15.5	-0.5
SNL4	California	7/31/2015	5:15:00	5.25	315	15	15.5	-0.5
SNL4	California	7/31/2015	5:16:00	5.266666667	316	15	15.5	-0.5
SNL4	California	7/31/2015	5:17:00	5.283333333	317	15.5	15.5	0
SNL4	California	7/31/2015	5:18:00	5.3	318	15.5	15.5	0
SNL4	California	7/31/2015	5:19:00	5.316666667	319	15.5	15.5	0
SNL4	California	7/31/2015	5:20:00	5.333333333	320	15.5	15.5	0
SNL4	California	7/31/2015	5:21:00	5.35	321	15.5	15.5	0
SNL4	California	7/31/2015	5:22:00	5.366666667	322	15.5	15.5	0
SNL4	California	7/31/2015	5:23:00	5.383333333	323	15.5	15.5	0
SNL4	California	7/31/2015	5:24:00	5.4	324	15.5	15.5	0
SNL4	California	7/31/2015	5:25:00	5.416666667	325	15.5	15.5	0
SNL4	California	7/31/2015	5:26:00	5.433333333	326	15.5	15.5	0
SNL4	California	7/31/2015	5:27:00	5.45	327	15.5	15.5	0
SNL4	California	7/31/2015	5:28:00	5.466666667	328	15.5	15.5	0
SNL4	California	7/31/2015	5:29:00	5.483333333	329	15.5	15.5	0
SNL4	California	7/31/2015	5:30:00	5.5	330	15.5	15.5	0
SNL4	California	7/31/2015	5:31:00	5.516666667	331	15.5	15.5	0
SNL4	California	7/31/2015	5:32:00	5.533333333	332	15.5	15.5	0
SNL4	California	7/31/2015	5:33:00	5.55	333	15.5	15.5	0
SNL4	California	7/31/2015	5:34:00	5.566666667	334	15.5	15.5	0
SNL4	California	7/31/2015	5:35:00	5.583333333	335	15.5	15.5	0
SNL4	California	7/31/2015	5:36:00	5.6	336	15.5	16	-0.5
SNL4	California	7/31/2015	5:37:00	5.616666667	337	15.5	16	-0.5
SNL4	California	7/31/2015	5:38:00	5.633333333	338	15.5	16	-0.5
SNL4	California	7/31/2015	5:39:00	5.65	339	15.5	16	-0.5
SNL4	California	7/31/2015	5:40:00	5.666666667	340	15.5	16	-0.5
SNL4	California	7/31/2015	5:41:00	5.683333333	341	15.5	16	-0.5
SNL4	California	7/31/2015	5:42:00	5.7	342	15.5	16	-0.5
SNL4	California	7/31/2015	5:43:00	5.716666667	343	15.5	16	-0.5
SNL4	California	7/31/2015	5:44:00	5.733333333	344	15.5	16	-0.5
SNL4	California	7/31/2015	5:45:00	5.75	345	15.5	16	-0.5
SNL4	California	7/31/2015	5:46:00	5.766666667	346	15.5	16	-0.5
SNL4	California	7/31/2015	5:47:00	5.783333333	347	15.5	16	-0.5
SNL4	California	7/31/2015	5:48:00	5.8	348	15.5	16	-0.5
SNL4	California	7/31/2015	5:49:00	5.816666667	349	15.5	16	-0.5
SNL4	California	7/31/2015	5:50:00	5.833333333	350	15.5	16	-0.5
SNL4	California	7/31/2015	5:51:00	5.85	351	15.5	16	-0.5
SNL4	California	7/31/2015	5:52:00	5.866666667	352	15.5	16	-0.5
SNL4	California	7/31/2015	5:53:00	5.883333333	353	15.5	16	-0.5
SNL4	California	7/31/2015	5:54:00	5.9	354	15.5	16	-0.5
SNL4	California	7/31/2015	5:55:00	5.916666667	355	15.5	16	-0.5
SNL4	California	7/31/2015	5:56:00	5.933333333	356	15.5	16	-0.5
SNL4	California	7/31/2015	5:57:00	5.95	357	15.5	16	-0.5
SNL4	California	7/31/2015	5:58:00	5.966666667	358	15.5	16	-0.5
SNL4	California	7/31/2015	5:59:00	5.983333333	359	15.5	16	-0.5
SNL4	California	7/31/2015	6:00:00	6	360	15.5	16	-0.5
SNL4	California	7/31/2015	6:01:00	6.016666667	361	15.5	16	-0.5
SNL4	California	7/31/2015	6:02:00	6.033333333	362	15.5	16	-0.5
SNL4	California	7/31/2015	6:03:00	6.05	363	15.5	16	-0.5
SNL4	California	7/31/2015	6:04:00	6.066666667	364	15.5	16	-0.5
SNL4	California	7/31/2015	6:05:00	6.083333333	365	15.5	16	-0.5
SNL4	California	7/31/2015	6:06:00	6.1	366	15.5	16	-0.5
SNL4	California	7/31/2015	6:07:00	6.116666667	367	15.5	16	-0.5
SNL4	California	7/31/2015	6:08:00	6.133333333	368	15.5	16	-0.5
SNL4	California	7/31/2015	6:09:00	6.15	369	15.5	16	-0.5
SNL4	California	7/31/2015	6:10:00	6.166666667	370	15.5	16	-0.5
SNL4	California	7/31/2015	6:11:00	6.183333333	371	15.5	16	-0.5
SNL4	California	7/31/2015	6:12:00	6.2	372	15.5	16	-0.5
SNL4	California	7/31/2015	6:13:00	6.216666667	373	15.5	16	-0.5
SNL4	California	7/31/2015	6:14:00	6.233333333	374	15.5	16	-0.5
SNL4	California	7/31/2015	6:15:00	6.25	375	15.5	16	-0.5
SNL4	California	7/31/2015	6:16:00	6.266666667	376	15.5	16	-0.5
SNL4	California	7/31/2015	6:17:00	6.283333333	377	15.5	16	-0.5
SNL4	California	7/31/2015	6:18:00	6.3	378	15.5	16	-0.5
SNL4	California	7/31/2015	6:19:00	6.316666667	379	16	16	0
SNL4	California	7/31/2015	6:20:00	6.333333333	380	16	16	0
SNL4	California	7/31/2015	6:21:00	6.35	381	16	16	0
SNL4	California	7/31/2015	6:22:00	6.366666667	382	16	16.5	-0.5
SNL4	California	7/31/2015	6:23:00	6.383333333	383	16	16.5	-0.5
SNL4	California	7/31/2015	6:24:00	6.4	384	16	16.5	-0.5
SNL4	California	7/31/2015	6:25:00	6.416666667	385	16	16.5	-0.5
SNL4	California	7/31/2015	6:26:00	6.433333333	386	16	16.5	-0.5
SNL4	California	7/31/2015	6:27:00	6.45	387	16	16.5	-0.5
SNL4	California	7/31/2015	6:28:00	6.466666667	388	16	16.5	-0.5
SNL4	California	7/31/2015	6:29:00	6.483333333	389	16	16.5	-0.5
SNL4	California	7/31/2015	6:30:00	6.5	390	16	16.5	-0.5
SNL4	California	7/31/2015	6:31:00	6.516666667	391	16	16.5	-0.5
SNL4	California	7/31/2015	6:32:00	6.533333333	392	16	16.5	-0.5
SNL4	California	7/31/2015	6:33:00	6.55	393	16	16.5	-0.5
SNL4	California	7/31/2015	6:34:00	6.566666667	394	16	16.5	-0.5
SNL4	California	7/31/2015	6:35:00	6.583333333	395	16	16.5	-0.5
SNL4	California	7/31/2015	6:36:00	6.6	396	16	16.5	-0.5
SNL4	California	7/31/2015	6:37:00	6.616666667	397	16	16.5	-0.5
SNL4	California	7/31/2015	6:38:00	6.633333333	398	16	16.5	-0.5
SNL4	California	7/31/2015	6:39:00	6.65	399	16	16.5	-0.5
SNL4	California	7/31/2015	6:40:00	6.666666667	400	16	16.5	-0.5
SNL4	California	7/31/2015	6:41:00	6.683333333	401	16	16.5	-0.5
SNL4	California	7/31/2015	6:42:00	6.7	402	16	16.5	-0.5
SNL4	California	7/31/2015	6:43:00	6.716666667	403	16.5	17	-0.5
SNL4	California	7/31/2015	6:44:00	6.733333333	404	16.5	17	-0.5
SNL4	California	7/31/2015	6:45:00	6.75	405	16.5	17	-0.5
SNL4	California	7/31/2015	6:46:00	6.766666667	406	16.5	17	-0.5
SNL4	California	7/31/2015	6:47:00	6.783333333	407	16.5	17	-0.5
SNL4	California	7/31/2015	6:48:00	6.8	408	16.5	17	-0.5
SNL4	California	7/31/2015	6:49:00	6.816666667	409	16.5	17	-0.5
SNL5	California	7/31/2015	1:00:00	1	60	17	17	0
SNL5	California	7/31/2015	1:01:00	1.016666667	61	17	17	0
SNL5	California	7/31/2015	1:02:00	1.033333333	62	17	17	0
SNL5	California	7/31/2015	1:03:00	1.05	63	17	17	0
SNL5	California	7/31/2015	1:04:00	1.066666667	64	17	17	0
SNL5	California	7/31/2015	1:05:00	1.083333333	65	17	17	0
SNL5	California	7/31/2015	1:06:00	1.1	66	17	17	0
SNL5	California	7/31/2015	1:07:00	1.116666667	67	17	17	0
SNL5	California	7/31/2015	1:08:00	1.133333333	68	17	17	0
SNL5	California	7/31/2015	1:09:00	1.15	69	17	17	0
SNL5	California	7/31/2015	1:10:00	1.166666667	70	17	17	0
SNL5	California	7/31/2015	1:11:00	1.183333333	71	17	17	0
SNL5	California	7/31/2015	1:12:00	1.2	72	17	17	0
SNL5	California	7/31/2015	1:13:00	1.216666667	73	17	17	0
SNL5	California	7/31/2015	1:14:00	1.233333333	74	17	17	0
SNL5	California	7/31/2015	1:15:00	1.25	75	17	17	0
SNL5	California	7/31/2015	1:16:00	1.266666667	76	17	17	0
SNL5	California	7/31/2015	1:17:00	1.283333333	77	17	17	0
SNL5	California	7/31/2015	1:18:00	1.3	78	17	17	0
SNL5	California	7/31/2015	1:19:00	1.316666667	79	17	17	0
SNL5	California	7/31/2015	1:20:00	1.333333333	80	17	17	0
SNL5	California	7/31/2015	1:21:00	1.35	81	17	17	0
SNL5	California	7/31/2015	1:22:00	1.366666667	82	17	17	0
SNL5	California	7/31/2015	1:23:00	1.383333333	83	17	17	0
SNL5	California	7/31/2015	1:24:00	1.4	84	17	17	0
SNL5	California	7/31/2015	1:25:00	1.416666667	85	17	17	0
SNL5	California	7/31/2015	1:26:00	1.433333333	86	17	17	0
SNL5	California	7/31/2015	1:27:00	1.45	87	17	17	0
SNL5	California	7/31/2015	1:28:00	1.466666667	88	17	17	0
SNL5	California	7/31/2015	1:29:00	1.483333333	89	17	17	0
SNL5	California	7/31/2015	1:30:00	1.5	90	17	17	0
SNL5	California	7/31/2015	1:31:00	1.516666667	91	17	17	0
SNL5	California	7/31/2015	1:32:00	1.533333333	92	17	17	0
SNL5	California	7/31/2015	1:33:00	1.55	93	17	17	0
SNL5	California	7/31/2015	1:34:00	1.566666667	94	17	17	0
SNL5	California	7/31/2015	1:35:00	1.583333333	95	17	17	0
SNL5	California	7/31/2015	1:36:00	1.6	96	17	17	0
SNL5	California	7/31/2015	1:37:00	1.616666667	97	17	17	0
SNL5	California	7/31/2015	1:38:00	1.633333333	98	17	17	0
SNL5	California	7/31/2015	1:39:00	1.65	99	17	17	0
SNL5	California	7/31/2015	1:40:00	1.666666667	100	17	17	0
SNL5	California	7/31/2015	1:41:00	1.683333333	101	17	17	0
SNL5	California	7/31/2015	1:42:00	1.7	102	17	17	0
SNL5	California	7/31/2015	1:43:00	1.716666667	103	17	17	0
SNL5	California	7/31/2015	1:44:00	1.733333333	104	17	17	0
SNL5	California	7/31/2015	1:45:00	1.75	105	17	17	0
SNL5	California	7/31/2015	1:46:00	1.766666667	106	17	17	0
SNL5	California	7/31/2015	1:47:00	1.783333333	107	17	17	0
SNL5	California	7/31/2015	1:48:00	1.8	108	17	17	0
SNL5	California	7/31/2015	1:49:00	1.816666667	109	17	17	0
SNL5	California	7/31/2015	1:50:00	1.833333333	110	17	17	0
SNL5	California	7/31/2015	1:51:00	1.85	111	17	17	0
SNL5	California	7/31/2015	1:52:00	1.866666667	112	17	17	0
SNL5	California	7/31/2015	1:53:00	1.883333333	113	17	17	0
SNL5	California	7/31/2015	1:54:00	1.9	114	17	17	0
SNL5	California	7/31/2015	1:55:00	1.916666667	115	17	17	0
SNL5	California	7/31/2015	1:56:00	1.933333333	116	17	17	0
SNL5	California	7/31/2015	1:57:00	1.95	117	17	17	0
SNL5	California	7/31/2015	1:58:00	1.966666667	118	17	17	0
SNL5	California	7/31/2015	1:59:00	1.983333333	119	17	17	0
SNL5	California	7/31/2015	2:00:00	2	120	17	17	0
SNL5	California	7/31/2015	2:01:00	2.016666667	121	17	17	0
SNL5	California	7/31/2015	2:02:00	2.033333333	122	17	17	0
SNL5	California	7/31/2015	2:03:00	2.05	123	17	17	0
SNL5	California	7/31/2015	2:04:00	2.066666667	124	17	17	0
SNL5	California	7/31/2015	2:05:00	2.083333333	125	17	17	0
SNL5	California	7/31/2015	2:06:00	2.1	126	17	17	0
SNL5	California	7/31/2015	2:07:00	2.116666667	127	17	17	0
SNL5	California	7/31/2015	2:08:00	2.133333333	128	16.5	17	-0.5
SNL5	California	7/31/2015	2:09:00	2.15	129	16.5	17	-0.5
SNL5	California	7/31/2015	2:10:00	2.166666667	130	16.5	16.5	0
SNL5	California	7/31/2015	2:11:00	2.183333333	131	16.5	16.5	0
SNL5	California	7/31/2015	2:12:00	2.2	132	16.5	16.5	0
SNL5	California	7/31/2015	2:13:00	2.216666667	133	16.5	16.5	0
SNL5	California	7/31/2015	2:14:00	2.233333333	134	16.5	16.5	0
SNL5	California	7/31/2015	2:15:00	2.25	135	16.5	16.5	0
SNL5	California	7/31/2015	2:16:00	2.266666667	136	16.5	16.5	0
SNL5	California	7/31/2015	2:17:00	2.283333333	137	16.5	16.5	0
SNL5	California	7/31/2015	2:18:00	2.3	138	16.5	16.5	0
SNL5	California	7/31/2015	2:19:00	2.316666667	139	16.5	16.5	0
SNL5	California	7/31/2015	2:20:00	2.333333333	140	16.5	16.5	0
SNL5	California	7/31/2015	2:21:00	2.35	141	16	16.5	-0.5
SNL5	California	7/31/2015	2:22:00	2.366666667	142	16	16	0
SNL5	California	7/31/2015	2:23:00	2.383333333	143	16	16	0
SNL5	California	7/31/2015	2:24:00	2.4	144	16	16	0
SNL5	California	7/31/2015	2:25:00	2.416666667	145	16	16	0
SNL5	California	7/31/2015	2:26:00	2.433333333	146	16	16	0
SNL5	California	7/31/2015	2:27:00	2.45	147	16	16	0
SNL5	California	7/31/2015	2:28:00	2.466666667	148	16	16	0
SNL5	California	7/31/2015	2:29:00	2.483333333	149	16	16	0
SNL5	California	7/31/2015	2:30:00	2.5	150	16	16	0
SNL5	California	7/31/2015	2:31:00	2.516666667	151	16	16	0
SNL5	California	7/31/2015	2:32:00	2.533333333	152	15.5	15.5	0
SNL5	California	7/31/2015	2:33:00	2.55	153	15.5	16	-0.5
SNL5	California	7/31/2015	2:34:00	2.566666667	154	15.5	16	-0.5
SNL5	California	7/31/2015	2:35:00	2.583333333	155	15.5	16	-0.5
SNL5	California	7/31/2015	2:36:00	2.6	156	15.5	16	-0.5
SNL5	California	7/31/2015	2:37:00	2.616666667	157	15.5	16	-0.5
SNL5	California	7/31/2015	2:38:00	2.633333333	158	15.5	15.5	0
SNL5	California	7/31/2015	2:39:00	2.65	159	15.5	15.5	0
SNL5	California	7/31/2015	2:40:00	2.666666667	160	15.5	15.5	0
SNL5	California	7/31/2015	2:41:00	2.683333333	161	15.5	15.5	0
SNL5	California	7/31/2015	2:42:00	2.7	162	15.5	15.5	0
SNL5	California	7/31/2015	2:43:00	2.716666667	163	15.5	15.5	0
SNL5	California	7/31/2015	2:44:00	2.733333333	164	15.5	15.5	0
SNL5	California	7/31/2015	2:45:00	2.75	165	15.5	15.5	0
SNL5	California	7/31/2015	2:46:00	2.766666667	166	15.5	15.5	0
SNL5	California	7/31/2015	2:47:00	2.783333333	167	15.5	15.5	0
SNL5	California	7/31/2015	2:48:00	2.8	168	15.5	15.5	0
SNL5	California	7/31/2015	2:49:00	2.816666667	169	15.5	15.5	0
SNL5	California	7/31/2015	2:50:00	2.833333333	170	15.5	15.5	0
SNL5	California	7/31/2015	2:51:00	2.85	171	15.5	15.5	0
SNL5	California	7/31/2015	2:52:00	2.866666667	172	15.5	15.5	0
SNL5	California	7/31/2015	2:53:00	2.883333333	173	15.5	15.5	0
SNL5	California	7/31/2015	2:54:00	2.9	174	15.5	15.5	0
SNL5	California	7/31/2015	2:55:00	2.916666667	175	15.5	15.5	0
SNL5	California	7/31/2015	2:56:00	2.933333333	176	15.5	15.5	0
SNL5	California	7/31/2015	2:57:00	2.95	177	15.5	15.5	0
SNL5	California	7/31/2015	2:58:00	2.966666667	178	15.5	15.5	0
SNL5	California	7/31/2015	2:59:00	2.983333333	179	15.5	15.5	0
SNL5	California	7/31/2015	3:00:00	3	180	15.5	15.5	0
SNL5	California	7/31/2015	3:01:00	3.016666667	181	15.5	15.5	0
SNL5	California	7/31/2015	3:02:00	3.033333333	182	15.5	15.5	0
SNL5	California	7/31/2015	3:03:00	3.05	183	15.5	15	0.5
SNL5	California	7/31/2015	3:04:00	3.066666667	184	15	15	0
SNL5	California	7/31/2015	3:05:00	3.083333333	185	15.5	15.5	0
SNL5	California	7/31/2015	3:06:00	3.1	186	15.5	15.5	0
SNL5	California	7/31/2015	3:07:00	3.116666667	187	15.5	15.5	0
SNL5	California	7/31/2015	3:08:00	3.133333333	188	15.5	15.5	0
SNL5	California	7/31/2015	3:09:00	3.15	189	15.5	15.5	0
SNL5	California	7/31/2015	3:10:00	3.166666667	190	15.5	15.5	0
SNL5	California	7/31/2015	3:11:00	3.183333333	191	15.5	15.5	0
SNL5	California	7/31/2015	3:12:00	3.2	192	15.5	15.5	0
SNL5	California	7/31/2015	3:13:00	3.216666667	193	15.5	15.5	0
SNL5	California	7/31/2015	3:14:00	3.233333333	194	15.5	15.5	0
SNL5	California	7/31/2015	3:15:00	3.25	195	15.5	15.5	0
SNL5	California	7/31/2015	3:16:00	3.266666667	196	15.5	15.5	0
SNL5	California	7/31/2015	3:17:00	3.283333333	197	15.5	15.5	0
SNL5	California	7/31/2015	3:18:00	3.3	198	15.5	15.5	0
SNL5	California	7/31/2015	3:19:00	3.316666667	199	15.5	15.5	0
SNL5	California	7/31/2015	3:20:00	3.333333333	200	15.5	15.5	0
SNL5	California	7/31/2015	3:21:00	3.35	201	15.5	15.5	0
SNL5	California	7/31/2015	3:22:00	3.366666667	202	15.5	15.5	0
SNL5	California	7/31/2015	3:23:00	3.383333333	203	15.5	15.5	0
SNL5	California	7/31/2015	3:24:00	3.4	204	15.5	15.5	0
SNL5	California	7/31/2015	3:25:00	3.416666667	205	15.5	15.5	0
SNL5	California	7/31/2015	3:26:00	3.433333333	206	15.5	15.5	0
SNL5	California	7/31/2015	3:27:00	3.45	207	15.5	15.5	0
SNL5	California	7/31/2015	3:28:00	3.466666667	208	15.5	15.5	0
SNL5	California	7/31/2015	3:29:00	3.483333333	209	15.5	15	0.5
SNL5	California	7/31/2015	3:30:00	3.5	210	15.5	15.5	0
SNL5	California	7/31/2015	3:31:00	3.516666667	211	15.5	15	0.5
SNL5	California	7/31/2015	3:32:00	3.533333333	212	15.5	15	0.5
SNL5	California	7/31/2015	3:33:00	3.55	213	15.5	15	0.5
SNL5	California	7/31/2015	3:34:00	3.566666667	214	15.5	15.5	0
SNL5	California	7/31/2015	3:35:00	3.583333333	215	15.5	15.5	0
SNL5	California	7/31/2015	3:36:00	3.6	216	15.5	15.5	0
SNL5	California	7/31/2015	3:37:00	3.616666667	217	15.5	15.5	0
SNL5	California	7/31/2015	3:38:00	3.633333333	218	15.5	15.5	0
SNL5	California	7/31/2015	3:39:00	3.65	219	15.5	15.5	0
SNL5	California	7/31/2015	3:40:00	3.666666667	220	15.5	15.5	0
SNL5	California	7/31/2015	3:41:00	3.683333333	221	15.5	15.5	0
SNL5	California	7/31/2015	3:42:00	3.7	222	15.5	15.5	0
SNL5	California	7/31/2015	3:43:00	3.716666667	223	15.5	15.5	0
SNL5	California	7/31/2015	3:44:00	3.733333333	224	15.5	15.5	0
SNL5	California	7/31/2015	3:45:00	3.75	225	15.5	15.5	0
SNL5	California	7/31/2015	3:46:00	3.766666667	226	15.5	15.5	0
SNL5	California	7/31/2015	3:47:00	3.783333333	227	15.5	15.5	0
SNL5	California	7/31/2015	3:48:00	3.8	228	15.5	15.5	0
SNL5	California	7/31/2015	3:49:00	3.816666667	229	15.5	15.5	0
SNL5	California	7/31/2015	3:50:00	3.833333333	230	15.5	15.5	0
SNL5	California	7/31/2015	3:51:00	3.85	231	15.5	15.5	0
SNL5	California	7/31/2015	3:52:00	3.866666667	232	15.5	15.5	0
SNL5	California	7/31/2015	3:53:00	3.883333333	233	15.5	15.5	0
SNL5	California	7/31/2015	3:54:00	3.9	234	15.5	15.5	0
SNL5	California	7/31/2015	3:55:00	3.916666667	235	15.5	15.5	0
SNL5	California	7/31/2015	3:56:00	3.933333333	236	15.5	15.5	0
SNL5	California	7/31/2015	3:57:00	3.95	237	15.5	15.5	0
SNL5	California	7/31/2015	3:58:00	3.966666667	238	15.5	15.5	0
SNL5	California	7/31/2015	3:59:00	3.983333333	239	15.5	15.5	0
SNL5	California	7/31/2015	4:00:00	4	240	15.5	15.5	0
SNL5	California	7/31/2015	4:01:00	4.016666667	241	15.5	15.5	0
SNL5	California	7/31/2015	4:02:00	4.033333333	242	15.5	15.5	0
SNL5	California	7/31/2015	4:03:00	4.05	243	15.5	15.5	0
SNL5	California	7/31/2015	4:04:00	4.066666667	244	15.5	15.5	0
SNL5	California	7/31/2015	4:05:00	4.083333333	245	15.5	15.5	0
SNL5	California	7/31/2015	4:06:00	4.1	246	15.5	15.5	0
SNL5	California	7/31/2015	4:07:00	4.116666667	247	15.5	15.5	0
SNL5	California	7/31/2015	4:08:00	4.133333333	248	15.5	15.5	0
SNL5	California	7/31/2015	4:09:00	4.15	249	15.5	15.5	0
SNL5	California	7/31/2015	4:10:00	4.166666667	250	15.5	15.5	0
SNL5	California	7/31/2015	4:11:00	4.183333333	251	15.5	15.5	0
SNL5	California	7/31/2015	4:12:00	4.2	252	15.5	15.5	0
SNL5	California	7/31/2015	4:13:00	4.216666667	253	15.5	15.5	0
SNL5	California	7/31/2015	4:14:00	4.233333333	254	15.5	15.5	0
SNL5	California	7/31/2015	4:15:00	4.25	255	15.5	15.5	0
SNL5	California	7/31/2015	4:16:00	4.266666667	256	15.5	15.5	0
SNL5	California	7/31/2015	4:17:00	4.283333333	257	15.5	15.5	0
SNL5	California	7/31/2015	4:18:00	4.3	258	15.5	15.5	0
SNL5	California	7/31/2015	4:19:00	4.316666667	259	15.5	15.5	0
SNL5	California	7/31/2015	4:20:00	4.333333333	260	15.5	15.5	0
SNL5	California	7/31/2015	4:21:00	4.35	261	15.5	15.5	0
SNL5	California	7/31/2015	4:22:00	4.366666667	262	15.5	15.5	0
SNL5	California	7/31/2015	4:23:00	4.383333333	263	15.5	15.5	0
SNL5	California	7/31/2015	4:24:00	4.4	264	16	15.5	0.5
SNL5	California	7/31/2015	4:25:00	4.416666667	265	16	16	0
SNL5	California	7/31/2015	4:26:00	4.433333333	266	16	16	0
SNL5	California	7/31/2015	4:27:00	4.45	267	16	16	0
SNL5	California	7/31/2015	4:28:00	4.466666667	268	16	16	0
SNL5	California	7/31/2015	4:29:00	4.483333333	269	16	16	0
SNL5	California	7/31/2015	4:30:00	4.5	270	16	16	0
SNL5	California	7/31/2015	4:31:00	4.516666667	271	16	16	0
SNL5	California	7/31/2015	4:32:00	4.533333333	272	16	16	0
SNL5	California	7/31/2015	4:33:00	4.55	273	16	16	0
SNL5	California	7/31/2015	4:34:00	4.566666667	274	16	16	0
SNL5	California	7/31/2015	4:35:00	4.583333333	275	16	16	0
SNL5	California	7/31/2015	4:36:00	4.6	276	16	16	0
SNL5	California	7/31/2015	4:37:00	4.616666667	277	16	16	0
SNL5	California	7/31/2015	4:38:00	4.633333333	278	16	16	0
SNL5	California	7/31/2015	4:39:00	4.65	279	16	16	0
SNL5	California	7/31/2015	4:40:00	4.666666667	280	16	16	0
SNL5	California	7/31/2015	4:41:00	4.683333333	281	16	16	0
SNL5	California	7/31/2015	4:42:00	4.7	282	16	16	0
SNL5	California	7/31/2015	4:43:00	4.716666667	283	16	16	0
SNL5	California	7/31/2015	4:44:00	4.733333333	284	16	16	0
SNL5	California	7/31/2015	4:45:00	4.75	285	16	16	0
SNL5	California	7/31/2015	4:46:00	4.766666667	286	16	16	0
SNL5	California	7/31/2015	4:47:00	4.783333333	287	16	16	0
SNL5	California	7/31/2015	4:48:00	4.8	288	16	16	0
SNL5	California	7/31/2015	4:49:00	4.816666667	289	16	16	0
SNL5	California	7/31/2015	4:50:00	4.833333333	290	16	16	0
SNL5	California	7/31/2015	4:51:00	4.85	291	15.5	15.5	0
SNL5	California	7/31/2015	4:52:00	4.866666667	292	15.5	15.5	0
SNL5	California	7/31/2015	4:53:00	4.883333333	293	15.5	15.5	0
SNL5	California	7/31/2015	4:54:00	4.9	294	15.5	15.5	0
SNL5	California	7/31/2015	4:55:00	4.916666667	295	15.5	15.5	0
SNL5	California	7/31/2015	4:56:00	4.933333333	296	15.5	15.5	0
SNL5	California	7/31/2015	4:57:00	4.95	297	15.5	15.5	0
SNL5	California	7/31/2015	4:58:00	4.966666667	298	15.5	15.5	0
SNL5	California	7/31/2015	4:59:00	4.983333333	299	15.5	15.5	0
SNL5	California	7/31/2015	5:00:00	5	300	15.5	15.5	0
SNL5	California	7/31/2015	5:01:00	5.016666667	301	15	15.5	-0.5
SNL5	California	7/31/2015	5:02:00	5.033333333	302	15	15	0
SNL5	California	7/31/2015	5:03:00	5.05	303	15	15	0
SNL5	California	7/31/2015	5:04:00	5.066666667	304	15	15	0
SNL5	California	7/31/2015	5:05:00	5.083333333	305	15	15	0
SNL5	California	7/31/2015	5:06:00	5.1	306	15	15	0
SNL5	California	7/31/2015	5:07:00	5.116666667	307	15	15	0
SNL5	California	7/31/2015	5:08:00	5.133333333	308	15	15	0
SNL5	California	7/31/2015	5:09:00	5.15	309	15	15	0
SNL5	California	7/31/2015	5:10:00	5.166666667	310	15	15	0
SNL5	California	7/31/2015	5:11:00	5.183333333	311	15	15	0
SNL5	California	7/31/2015	5:12:00	5.2	312	15	15	0
SNL5	California	7/31/2015	5:13:00	5.216666667	313	14.5	15	-0.5
SNL5	California	7/31/2015	5:14:00	5.233333333	314	14.5	14.5	0
SNL5	California	7/31/2015	5:15:00	5.25	315	14.5	14.5	0
SNL5	California	7/31/2015	5:16:00	5.266666667	316	14.5	14.5	0
SNL5	California	7/31/2015	5:17:00	5.283333333	317	14.5	14.5	0
SNL5	California	7/31/2015	5:18:00	5.3	318	14.5	14.5	0
SNL5	California	7/31/2015	5:19:00	5.316666667	319	14.5	14.5	0
SNL5	California	7/31/2015	5:20:00	5.333333333	320	14.5	14.5	0
SNL5	California	7/31/2015	5:21:00	5.35	321	14.5	14.5	0
SNL5	California	7/31/2015	5:22:00	5.366666667	322	14.5	14.5	0
SNL5	California	7/31/2015	5:23:00	5.383333333	323	14.5	14.5	0
SNL5	California	7/31/2015	5:24:00	5.4	324	14.5	15	-0.5
SNL5	California	7/31/2015	5:25:00	5.416666667	325	14.5	15	-0.5
SNL5	California	7/31/2015	5:26:00	5.433333333	326	14.5	15	-0.5
SNL5	California	7/31/2015	5:27:00	5.45	327	15	15	0
SNL5	California	7/31/2015	5:28:00	5.466666667	328	15	15	0
SNL5	California	7/31/2015	5:29:00	5.483333333	329	15	15	0
SNL5	California	7/31/2015	5:30:00	5.5	330	15	15	0
SNL5	California	7/31/2015	5:31:00	5.516666667	331	15	15	0
SNL5	California	7/31/2015	5:32:00	5.533333333	332	15	15	0
SNL5	California	7/31/2015	5:33:00	5.55	333	15	15	0
SNL5	California	7/31/2015	5:34:00	5.566666667	334	15	15	0
SNL5	California	7/31/2015	5:35:00	5.583333333	335	15	15	0
SNL5	California	7/31/2015	5:36:00	5.6	336	15	15	0
SNL5	California	7/31/2015	5:37:00	5.616666667	337	15	15	0
SNL5	California	7/31/2015	5:38:00	5.633333333	338	15	15	0
SNL5	California	7/31/2015	5:39:00	5.65	339	15	15	0
SNL5	California	7/31/2015	5:40:00	5.666666667	340	15	15	0
SNL5	California	7/31/2015	5:41:00	5.683333333	341	15	15	0
SNL5	California	7/31/2015	5:42:00	5.7	342	15	15	0
SNL5	California	7/31/2015	5:43:00	5.716666667	343	15	15	0
SNL5	California	7/31/2015	5:44:00	5.733333333	344	15	15	0
SNL5	California	7/31/2015	5:45:00	5.75	345	15	15	0
SNL5	California	7/31/2015	5:46:00	5.766666667	346	15	15	0
SNL5	California	7/31/2015	5:47:00	5.783333333	347	15	15	0
SNL5	California	7/31/2015	5:48:00	5.8	348	15	15	0
SNL5	California	7/31/2015	5:49:00	5.816666667	349	15	15	0
SNL5	California	7/31/2015	5:50:00	5.833333333	350	15	15	0
SNL5	California	7/31/2015	5:51:00	5.85	351	15	15	0
SNL5	California	7/31/2015	5:52:00	5.866666667	352	15	15	0
SNL5	California	7/31/2015	5:53:00	5.883333333	353	15	15.5	-0.5
SNL5	California	7/31/2015	5:54:00	5.9	354	15.5	15.5	0
SNL5	California	7/31/2015	5:55:00	5.916666667	355	15.5	15.5	0
SNL5	California	7/31/2015	5:56:00	5.933333333	356	15.5	15.5	0
SNL5	California	7/31/2015	5:57:00	5.95	357	15.5	16	-0.5
SNL5	California	7/31/2015	5:58:00	5.966666667	358	15.5	16	-0.5
SNL5	California	7/31/2015	5:59:00	5.983333333	359	16	16	0
SNL5	California	7/31/2015	6:00:00	6	360	16	16	0
SNL5	California	7/31/2015	6:01:00	6.016666667	361	16	16	0
SNL5	California	7/31/2015	6:02:00	6.033333333	362	16	16	0
SNL5	California	7/31/2015	6:03:00	6.05	363	16	16	0
SNL5	California	7/31/2015	6:04:00	6.066666667	364	16	16	0
SNL5	California	7/31/2015	6:05:00	6.083333333	365	16	16.5	-0.5
SNL5	California	7/31/2015	6:06:00	6.1	366	16	16.5	-0.5
SNL5	California	7/31/2015	6:07:00	6.116666667	367	16.5	16.5	0
SNL5	California	7/31/2015	6:08:00	6.133333333	368	16.5	16.5	0
SNL5	California	7/31/2015	6:09:00	6.15	369	16.5	16.5	0
SNL5	California	7/31/2015	6:10:00	6.166666667	370	16.5	16.5	0
SNL5	California	7/31/2015	6:11:00	6.183333333	371	16.5	16.5	0
SNL5	California	7/31/2015	6:12:00	6.2	372	16.5	16.5	0
SNL5	California	7/31/2015	6:13:00	6.216666667	373	16.5	16.5	0
SNL5	California	7/31/2015	6:14:00	6.233333333	374	16.5	16.5	0
SNL5	California	7/31/2015	6:15:00	6.25	375	16.5	16.5	0
SNL5	California	7/31/2015	6:16:00	6.266666667	376	16.5	16.5	0
SNL5	California	7/31/2015	6:17:00	6.283333333	377	16.5	16.5	0
SNL5	California	7/31/2015	6:18:00	6.3	378	16.5	16.5	0
SNL5	California	7/31/2015	6:19:00	6.316666667	379	16.5	16.5	0
SNL5	California	7/31/2015	6:20:00	6.333333333	380	16.5	16.5	0
SNL5	California	7/31/2015	6:21:00	6.35	381	16.5	16.5	0
SNL5	California	7/31/2015	6:22:00	6.366666667	382	16.5	16.5	0
SNL5	California	7/31/2015	6:23:00	6.383333333	383	16.5	16.5	0
SNL5	California	7/31/2015	6:24:00	6.4	384	17	17	0
SNL5	California	7/31/2015	6:25:00	6.416666667	385	17	17	0
SNL5	California	7/31/2015	6:26:00	6.433333333	386	17	17	0
SNL5	California	7/31/2015	6:27:00	6.45	387	17	17	0
SNL5	California	7/31/2015	6:28:00	6.466666667	388	17	17	0
SNL5	California	7/31/2015	6:29:00	6.483333333	389	17	17	0
SNL5	California	7/31/2015	6:30:00	6.5	390	17	17	0
SNL5	California	7/31/2015	6:31:00	6.516666667	391	17	17	0
SNL5	California	7/31/2015	6:32:00	6.533333333	392	17	17	0
SNL5	California	7/31/2015	6:33:00	6.55	393	17	17	0
SNL5	California	7/31/2015	6:34:00	6.566666667	394	17	17	0
SNL5	California	7/31/2015	6:35:00	6.583333333	395	17	17	0
SNL5	California	7/31/2015	6:36:00	6.6	396	17	17	0
SNL5	California	7/31/2015	6:37:00	6.616666667	397	17	17	0
SNL5	California	7/31/2015	6:38:00	6.633333333	398	17	17	0
SNL5	California	7/31/2015	6:39:00	6.65	399	17	17	0
SNL5	California	7/31/2015	6:40:00	6.666666667	400	17	17	0
SNL5	California	7/31/2015	6:41:00	6.683333333	401	17	17	0
SNL5	California	7/31/2015	6:42:00	6.7	402	17	17	0
SNL5	California	7/31/2015	6:43:00	6.716666667	403	17.5	17	0.5
SNL5	California	7/31/2015	6:44:00	6.733333333	404	17.5	17.5	0
SNL5	California	7/31/2015	6:45:00	6.75	405	17.5	17.5	0
SNL5	California	7/31/2015	6:46:00	6.766666667	406	17.5	17.5	0
SNL5	California	7/31/2015	6:47:00	6.783333333	407	17.5	17.5	0
SNL5	California	7/31/2015	6:48:00	6.8	408	17.5	17.5	0
SNL5	California	7/31/2015	6:49:00	6.816666667	409	17.5	17.5	0
SNL5	California	7/31/2015	6:50:00	6.833333333	410	17.5	17.5	0
SNL5	California	7/31/2015	6:51:00	6.85	411	17.5	17.5	0
SNL5	California	7/31/2015	6:52:00	6.866666667	412	17.5	17.5	0
SNL5	California	7/31/2015	6:53:00	6.883333333	413	17.5	17.5	0
SNL5	California	7/31/2015	6:54:00	6.9	414	17.5	17.5	0
SNL5	California	7/31/2015	6:55:00	6.916666667	415	17.5	17.5	0
SNL5	California	7/31/2015	6:56:00	6.933333333	416	17.5	17.5	0
SNL5	California	7/31/2015	6:57:00	6.95	417	17.5	17.5	0
SNL5	California	7/31/2015	6:58:00	6.966666667	418	17.5	17.5	0
SNL5	California	7/31/2015	6:59:00	6.983333333	419	17.5	17.5	0
SNL5	California	7/31/2015	7:00:00	7	420	17.5	17.5	0
SNL5	California	7/31/2015	7:01:00	7.016666667	421	18	17.5	0.5
SNL5	California	7/31/2015	7:02:00	7.033333333	422	18	17.5	0.5
SNL5	California	7/31/2015	7:03:00	7.05	423	18	18	0
SNL5	California	7/31/2015	7:04:00	7.066666667	424	18	18	0
SNL5	California	7/31/2015	7:05:00	7.083333333	425	18	18	0
SNL5	California	7/31/2015	7:06:00	7.1	426	18	18	0
SNL5	California	7/31/2015	7:07:00	7.116666667	427	18	18	0
SNL5	California	7/31/2015	7:08:00	7.133333333	428	18	18	0
SNL5	California	7/31/2015	7:09:00	7.15	429	18	18	0
SNL5	California	7/31/2015	7:10:00	7.166666667	430	18	18	0
SNL5	California	7/31/2015	7:11:00	7.183333333	431	18	18	0
SNL5	California	7/31/2015	7:12:00	7.2	432	18.5	18.5	0
SNL5	California	7/31/2015	7:13:00	7.216666667	433	18.5	18.5	0
SNL5	California	7/31/2015	7:14:00	7.233333333	434	18.5	18.5	0
SNL5	California	7/31/2015	7:15:00	7.25	435	18.5	18.5	0
SNL5	California	7/31/2015	7:16:00	7.266666667	436	18.5	18.5	0
SNL5	California	7/31/2015	7:17:00	7.283333333	437	18.5	18.5	0
SNL5	California	7/31/2015	7:18:00	7.3	438	18.5	18.5	0
SNL5	California	7/31/2015	7:19:00	7.316666667	439	18.5	18.5	0
SNL5	California	7/31/2015	7:20:00	7.333333333	440	18.5	18.5	0
SNL5	California	7/31/2015	7:21:00	7.35	441	18.5	18.5	0
SNL5	California	7/31/2015	7:22:00	7.366666667	442	18.5	18.5	0
SNL5	California	7/31/2015	7:23:00	7.383333333	443	19	18.5	0.5
SNL5	California	7/31/2015	7:24:00	7.4	444	19	18.5	0.5
SNL5	California	7/31/2015	7:25:00	7.416666667	445	19	18.5	0.5
SNL5	California	7/31/2015	7:26:00	7.433333333	446	19	18.5	0.5
SNL5	California	7/31/2015	7:27:00	7.45	447	19	18.5	0.5
SNL5	California	7/31/2015	7:28:00	7.466666667	448	19	18.5	0.5
SNL5	California	7/31/2015	7:29:00	7.483333333	449	19	18.5	0.5
SNL46	California	8/18/2015	1:00:00	1	60	19	19	0
SNL46	California	8/18/2015	1:01:00	1.016666667	61	19	19	0
SNL46	California	8/18/2015	1:02:00	1.033333333	62	19	19.5	-0.5
SNL46	California	8/18/2015	1:03:00	1.05	63	19	19	0
SNL46	California	8/18/2015	1:04:00	1.066666667	64	19	19.5	-0.5
SNL46	California	8/18/2015	1:05:00	1.083333333	65	19	19.5	-0.5
SNL46	California	8/18/2015	1:06:00	1.1	66	19	19.5	-0.5
SNL46	California	8/18/2015	1:07:00	1.116666667	67	19	19.5	-0.5
SNL46	California	8/18/2015	1:08:00	1.133333333	68	19	19.5	-0.5
SNL46	California	8/18/2015	1:09:00	1.15	69	19	19	0
SNL46	California	8/18/2015	1:10:00	1.166666667	70	19	19	0
SNL46	California	8/18/2015	1:11:00	1.183333333	71	19	19	0
SNL46	California	8/18/2015	1:12:00	1.2	72	19	19	0
SNL46	California	8/18/2015	1:13:00	1.216666667	73	19	19	0
SNL46	California	8/18/2015	1:14:00	1.233333333	74	19	19	0
SNL46	California	8/18/2015	1:15:00	1.25	75	19	19	0
SNL46	California	8/18/2015	1:16:00	1.266666667	76	19	19	0
SNL46	California	8/18/2015	1:17:00	1.283333333	77	19	19	0
SNL46	California	8/18/2015	1:18:00	1.3	78	19	19	0
SNL46	California	8/18/2015	1:19:00	1.316666667	79	19	19	0
SNL46	California	8/18/2015	1:20:00	1.333333333	80	19	19	0
SNL46	California	8/18/2015	1:21:00	1.35	81	19	19	0
SNL46	California	8/18/2015	1:22:00	1.366666667	82	19	19	0
SNL46	California	8/18/2015	1:23:00	1.383333333	83	19	19	0
SNL46	California	8/18/2015	1:24:00	1.4	84	19	19	0
SNL46	California	8/18/2015	1:25:00	1.416666667	85	19	19	0
SNL46	California	8/18/2015	1:26:00	1.433333333	86	19	19	0
SNL46	California	8/18/2015	1:27:00	1.45	87	19	19	0
SNL46	California	8/18/2015	1:28:00	1.466666667	88	19	19	0
SNL46	California	8/18/2015	1:29:00	1.483333333	89	19	19	0
SNL46	California	8/18/2015	1:30:00	1.5	90	19	19	0
SNL46	California	8/18/2015	1:31:00	1.516666667	91	19	19	0
SNL46	California	8/18/2015	1:32:00	1.533333333	92	19	19.5	-0.5
SNL46	California	8/18/2015	1:33:00	1.55	93	19	19.5	-0.5
SNL46	California	8/18/2015	1:34:00	1.566666667	94	19	19.5	-0.5
SNL46	California	8/18/2015	1:35:00	1.583333333	95	19	19.5	-0.5
SNL46	California	8/18/2015	1:36:00	1.6	96	19	19.5	-0.5
SNL46	California	8/18/2015	1:37:00	1.616666667	97	19	19.5	-0.5
SNL46	California	8/18/2015	1:38:00	1.633333333	98	19	19.5	-0.5
SNL46	California	8/18/2015	1:39:00	1.65	99	19	19.5	-0.5
SNL46	California	8/18/2015	1:40:00	1.666666667	100	19	19.5	-0.5
SNL46	California	8/18/2015	1:41:00	1.683333333	101	19	19.5	-0.5
SNL46	California	8/18/2015	1:42:00	1.7	102	19	19.5	-0.5
SNL46	California	8/18/2015	1:43:00	1.716666667	103	19	19.5	-0.5
SNL46	California	8/18/2015	1:44:00	1.733333333	104	19	19.5	-0.5
SNL46	California	8/18/2015	1:45:00	1.75	105	19	19.5	-0.5
SNL46	California	8/18/2015	1:46:00	1.766666667	106	19	19.5	-0.5
SNL46	California	8/18/2015	1:47:00	1.783333333	107	19	19.5	-0.5
SNL46	California	8/18/2015	1:48:00	1.8	108	19	19.5	-0.5
SNL46	California	8/18/2015	1:49:00	1.816666667	109	19	19.5	-0.5
SNL46	California	8/18/2015	1:50:00	1.833333333	110	19	19.5	-0.5
SNL46	California	8/18/2015	1:51:00	1.85	111	19	19.5	-0.5
SNL46	California	8/18/2015	1:52:00	1.866666667	112	19	19.5	-0.5
SNL46	California	8/18/2015	1:53:00	1.883333333	113	19	19.5	-0.5
SNL46	California	8/18/2015	1:54:00	1.9	114	19	19.5	-0.5
SNL46	California	8/18/2015	1:55:00	1.916666667	115	19	19.5	-0.5
SNL46	California	8/18/2015	1:56:00	1.933333333	116	19	19.5	-0.5
SNL46	California	8/18/2015	1:57:00	1.95	117	19	19.5	-0.5
SNL46	California	8/18/2015	1:58:00	1.966666667	118	19	19.5	-0.5
SNL46	California	8/18/2015	1:59:00	1.983333333	119	19	19.5	-0.5
SNL46	California	8/18/2015	2:00:00	2	120	19	19.5	-0.5
SNL46	California	8/18/2015	2:01:00	2.016666667	121	19	19.5	-0.5
SNL46	California	8/18/2015	2:02:00	2.033333333	122	19	19.5	-0.5
SNL46	California	8/18/2015	2:03:00	2.05	123	19	19.5	-0.5
SNL46	California	8/18/2015	2:04:00	2.066666667	124	19	19.5	-0.5
SNL46	California	8/18/2015	2:05:00	2.083333333	125	19.5	19.5	0
SNL46	California	8/18/2015	2:06:00	2.1	126	19.5	19.5	0
SNL46	California	8/18/2015	2:07:00	2.116666667	127	19.5	19.5	0
SNL46	California	8/18/2015	2:08:00	2.133333333	128	19.5	19.5	0
SNL46	California	8/18/2015	2:09:00	2.15	129	19.5	19.5	0
SNL46	California	8/18/2015	2:10:00	2.166666667	130	19.5	19.5	0
SNL46	California	8/18/2015	2:11:00	2.183333333	131	19.5	19.5	0
SNL46	California	8/18/2015	2:12:00	2.2	132	19.5	19.5	0
SNL46	California	8/18/2015	2:13:00	2.216666667	133	19.5	19.5	0
SNL46	California	8/18/2015	2:14:00	2.233333333	134	19.5	19.5	0
SNL46	California	8/18/2015	2:15:00	2.25	135	19.5	19.5	0
SNL46	California	8/18/2015	2:16:00	2.266666667	136	19.5	19.5	0
SNL46	California	8/18/2015	2:17:00	2.283333333	137	19.5	19.5	0
SNL46	California	8/18/2015	2:18:00	2.3	138	19.5	19.5	0
SNL46	California	8/18/2015	2:19:00	2.316666667	139	19.5	19.5	0
SNL46	California	8/18/2015	2:20:00	2.333333333	140	19.5	19.5	0
SNL46	California	8/18/2015	2:21:00	2.35	141	19.5	19.5	0
SNL46	California	8/18/2015	2:22:00	2.366666667	142	19.5	19.5	0
SNL46	California	8/18/2015	2:23:00	2.383333333	143	19.5	19.5	0
SNL46	California	8/18/2015	2:24:00	2.4	144	19.5	19.5	0
SNL46	California	8/18/2015	2:25:00	2.416666667	145	19.5	19.5	0
SNL46	California	8/18/2015	2:26:00	2.433333333	146	19.5	19.5	0
SNL46	California	8/18/2015	2:27:00	2.45	147	19.5	19.5	0
SNL46	California	8/18/2015	2:28:00	2.466666667	148	19.5	19.5	0
SNL46	California	8/18/2015	2:29:00	2.483333333	149	19.5	19.5	0
SNL46	California	8/18/2015	2:30:00	2.5	150	19.5	19.5	0
SNL46	California	8/18/2015	2:31:00	2.516666667	151	19.5	19.5	0
SNL46	California	8/18/2015	2:32:00	2.533333333	152	19.5	19.5	0
SNL46	California	8/18/2015	2:33:00	2.55	153	19.5	19.5	0
SNL46	California	8/18/2015	2:34:00	2.566666667	154	19.5	19.5	0
SNL46	California	8/18/2015	2:35:00	2.583333333	155	19.5	19.5	0
SNL46	California	8/18/2015	2:36:00	2.6	156	19.5	19.5	0
SNL46	California	8/18/2015	2:37:00	2.616666667	157	19.5	19.5	0
SNL46	California	8/18/2015	2:38:00	2.633333333	158	19.5	19.5	0
SNL46	California	8/18/2015	2:39:00	2.65	159	19.5	19.5	0
SNL46	California	8/18/2015	2:40:00	2.666666667	160	19.5	19.5	0
SNL46	California	8/18/2015	2:41:00	2.683333333	161	19.5	19.5	0
SNL46	California	8/18/2015	2:42:00	2.7	162	19.5	19.5	0
SNL46	California	8/18/2015	2:43:00	2.716666667	163	19.5	19.5	0
SNL46	California	8/18/2015	2:44:00	2.733333333	164	19.5	19.5	0
SNL46	California	8/18/2015	2:45:00	2.75	165	19.5	19.5	0
SNL46	California	8/18/2015	2:46:00	2.766666667	166	19.5	19.5	0
[truncated: 1,874 more rows]
